# Supplementary material for: Non-canonical functions of SNAIL drive context-specific cancer progression
Source: Nat Commun. 2023 Mar 7;14:1201. doi: 10.1038/s41467-023-36505-0 (PMC9992512; doi:10.1038/s41467-023-36505-0)
Supplement: Supplementary file 3 — Supplementary Data 1 [file 41467_2023_36505_MOESM3_ESM.xlsx]

## Sheet: ChIP-MS SNAIL
Gene names	Student's T-test Significant IgG_Snail	-Log Student's T-test p-value IgG_Snail	Student's T-test Difference IgG_Snail	Protein names
Clip1		0.000383187	0.000289281	CAP-Gly domain-containing linker protein 1
Gm27029;Aarsd1		0.00130868	-0.001894	Alanyl-tRNA editing protein Aarsd1
Rai14		0.00132299	-0.00157356	Ankycorbin
Hmgb3		0.00582443	-0.00288327	High mobility group protein B3
Zfr		0.00800286	-0.0190729	Zinc finger RNA-binding protein
Hmgn2;Gm16494		0.00954928	-0.00955327	Non-histone chromosomal protein HMG-17
Pfdn4		0.0113682	-0.0287018	Prefoldin subunit 4
Hist1h2al;Hist2h2ac;Hist2h2aa1		0.0134158	-0.012778	Histone H2A;Histone H2A type 2-C;Histone H2A type 2-A
Mcm4		0.0143981	0.00345357	DNA replication licensing factor MCM4
Dhrs4		0.0145698	-0.0481726	Dehydrogenase/reductase SDR family member 4
Anp32e		0.01607	-0.00611178	Acidic leucine-rich nuclear phosphoprotein 32 family member E
Dync1li1		0.0162642	0.0331764	Cytoplasmic dynein 1 light intermediate chain 1
Zadh2		0.0180267	-0.0173365	Zinc-binding alcohol dehydrogenase domain-containing protein 2
Anxa4		0.0218918	-0.00518417	Annexin A4;Annexin
Acaa2		0.0220757	-0.00589689	3-ketoacyl-CoA thiolase, mitochondrial
Akr1a1		0.0230833	-0.0385329	Alcohol dehydrogenase [NADP(+)]
Anxa3		0.0251386	0.00735919	Annexin A3;Annexin
Ranbp1		0.0270035	0.00982475	Ran-specific GTPase-activating protein
Eea1		0.0276434	-0.0183919	Early endosome antigen 1
Tuba1b		0.0277105	0.0063254	Tubulin alpha-1B chain
Ssr4		0.0288894	0.0872167	Translocon-associated protein subunit delta
Dars		0.0316446	0.0358893	Aspartate--tRNA ligase, cytoplasmic
Scp2		0.0320738	0.133156	Non-specific lipid-transfer protein
Hmgb1		0.0334656	-0.00946554	High mobility group protein B1
Hcfc1		0.036603	0.131576	Host cell factor 1;HCF N-terminal chain 1;HCF N-terminal chain 2;HCF N-terminal chain 3;HCF N-terminal chain 4;HCF N-terminal chain 5;HCF N-terminal chain 6;HCF C-terminal chain 1;HCF C-terminal chain 2;HCF C-terminal chain 3;HCF C-terminal chain 4;HCF C-terminal chain 5;HCF C-terminal chain 6
Actg1		0.0392554	0.0181491	Actin, cytoplasmic 2;Actin, cytoplasmic 2, N-terminally processed
Sf3b4		0.0394854	0.063832	Splicing factor 3B subunit 4
Dnaja1		0.0403106	-0.0154966	DnaJ homolog subfamily A member 1
Napa		0.0409182	-0.115071	Alpha-soluble NSF attachment protein
Arhgap18		0.0426332	-0.0955162	Rho GTPase-activating protein 18
Baiap2l1		0.0429912	0.0951188	Brain-specific angiogenesis inhibitor 1-associated protein 2-like protein 1
Lyar		0.0439376	0.0194111	Cell growth-regulating nucleolar protein
Tardbp		0.0452706	-0.010835	TAR DNA-binding protein 43
Preb		0.0470441	-0.0679169	Prolactin regulatory element-binding protein
Psma6		0.0483937	0.181239	Proteasome subunit alpha type-6
Ddx18		0.053614	-0.122114	ATP-dependent RNA helicase DDX18
Erlin2;Erlin1		0.055155	0.127953	Erlin-2;Erlin-1
Rab7a		0.055287	0.16217	Ras-related protein Rab-7a
Cbr3		0.0569369	-0.066068	Carbonyl reductase [NADPH] 3
Acad11		0.0600226	0.0854429	Acyl-CoA dehydrogenase family member 11
2200002D01Rik		0.0600576	0.0353978
Cttn		0.0608718	0.0201022	Src substrate cortactin
Aco1		0.0624523	-0.0967636	Cytoplasmic aconitate hydratase
Asns		0.0626726	-0.0368029	Asparagine synthetase [glutamine-hydrolyzing]
Nsun2		0.0643141	-0.0185814	tRNA (cytosine(34)-C(5))-methyltransferase
Utp6		0.0645257	0.130185	U3 small nucleolar RNA-associated protein 6 homolog
Anxa1		0.0645676	-0.00655556	Annexin A1
Capn2		0.065325	0.181412	Calpain-2 catalytic subunit
Rbbp4		0.0664391	-0.0371462	Histone-binding protein RBBP4
Anp32b		0.0665641	-0.256437	Acidic leucine-rich nuclear phosphoprotein 32 family member B
Dek		0.0685588	-0.0181847	Protein DEK
Ncl		0.0701031	-0.0180047	Nucleolin
Pdap1		0.070185	0.11604	28 kDa heat- and acid-stable phosphoprotein
Cdc42		0.0712845	0.0205161	Cell division control protein 42 homolog
Ddx39b		0.0714992	0.0460631	Spliceosome RNA helicase Ddx39b
Lgals2		0.0724668	0.0193036	Galectin-2
Gpd1		0.0729736	-0.0104726	Glycerol-3-phosphate dehydrogenase [NAD(+)];Glycerol-3-phosphate dehydrogenase [NAD(+)], cytoplasmic
Ppid		0.0731661	-0.206516	Peptidyl-prolyl cis-trans isomerase D
Nudt5		0.0744922	0.130201	ADP-sugar pyrophosphatase
Pfdn1		0.0769855	0.0892162	Prefoldin subunit 1
Itpr3		0.0799509	0.0737597	Inositol 1,4,5-trisphosphate receptor type 3
Fam195b		0.080097	-0.17529	Protein FAM195B
Rreb1		0.0808709	0.110072	Ras-responsive element-binding protein 1
Cmpk1		0.0817894	-0.336813	UMP-CMP kinase
Hspe1		0.0820623	-0.037281	10 kDa heat shock protein, mitochondrial
Cbx3		0.0839408	0.0185865	Chromobox protein homolog 3
Tnks1bp1		0.0866988	-0.0302391	182 kDa tankyrase-1-binding protein
Sec23a		0.0887067	0.0385068	Protein transport protein Sec23A
Tle3		0.0903684	0.158862	Transducin-like enhancer protein 3
Capzb		0.090646	0.0214246	F-actin-capping protein subunit beta
Prdx5		0.0926054	0.0194836	Peroxiredoxin-5, mitochondrial
Eif4a1		0.0931355	-0.0597598	Eukaryotic initiation factor 4A-I
Gapdh;Gm7293		0.0940242	0.0152486	Glyceraldehyde-3-phosphate dehydrogenase
Actr3		0.0946022	0.0485032	Actin-related protein 3
Hist1h3b		0.100067	-0.204479	Histone H3.2
Map4		0.100751	-0.24494	Microtubule-associated protein;Microtubule-associated protein 4
Srp72		0.101853	-0.128839	Signal recognition particle subunit SRP72
Maats1		0.103329	1.42204	Protein MAATS1
Nans		0.103352	-0.184802
Aip		0.109436	-0.108236	AH receptor-interacting protein
Nolc1		0.110459	0.0294126
Pak1ip1		0.112327	-0.130627	p21-activated protein kinase-interacting protein 1
Ugt2b34		0.112446	0.105881
Sh3glb2		0.11494	-0.0560398	Endophilin-B2
Hmgn1		0.11672	-0.408075	Non-histone chromosomal protein HMG-14
Polr2b		0.117195	-0.0737546	DNA-directed RNA polymerase II subunit RPB2
Ubr4		0.117626	-0.337776	E3 ubiquitin-protein ligase UBR4
Ddx50		0.118798	-0.13316	ATP-dependent RNA helicase DDX50
Dsp		0.119762	0.0400867	Desmoplakin
Pnkp		0.121367	-0.059466	Bifunctional polynucleotide phosphatase/kinase;Polynucleotide 3-phosphatase;Polynucleotide 5-hydroxyl-kinase
Snrpd3		0.123001	0.0434475	Small nuclear ribonucleoprotein Sm D3
Eif3l		0.123276	0.139088	Eukaryotic translation initiation factor 3 subunit L
Coro1c		0.124631	0.374048	Coronin-1C
Wdr75		0.126537	0.140128
Eif6		0.130235	0.0473035	Eukaryotic translation initiation factor 6
Gnl3		0.130657	0.0532246	Guanine nucleotide-binding protein-like 3
Psip1		0.132727	0.441914	PC4 and SFRS1-interacting protein
Prep		0.134812	-0.0434462	Prolyl endopeptidase
Sdha		0.13599	-0.0528138	Succinate dehydrogenase [ubiquinone] flavoprotein subunit, mitochondrial
Kpna2		0.138074	0.286631	Importin subunit alpha-1
Abce1		0.139365	-0.230893	ATP-binding cassette sub-family E member 1
Ubxn1		0.13952	-0.236367	UBX domain-containing protein 1
Crebbp;Ep300		0.147758	-0.302891	CREB-binding protein;Histone acetyltransferase p300
Lmnb2		0.150417	-0.236915	Lamin-B2
Gm21992;Rbm4;Rbm4b		0.150566	0.167068	RNA-binding protein 4;RNA-binding protein 4B
Mdh2		0.150651	0.0201302	Malate dehydrogenase, mitochondrial
Mapre1		0.150711	-0.320063	Microtubule-associated protein RP/EB family member 1
Cacybp		0.151224	0.294779	Calcyclin-binding protein
Dhx15		0.152174	-0.0939687	Pre-mRNA-splicing factor ATP-dependent RNA helicase DHX15
Hnrnpdl		0.15466	-0.399074	Heterogeneous nuclear ribonucleoprotein D-like
Nup93		0.155049	0.387271	Nuclear pore complex protein Nup93
Otub1		0.158795	-0.0463676	Ubiquitin thioesterase OTUB1
Gclc		0.161152	0.053793	Glutamate--cysteine ligase catalytic subunit
Lad1		0.161523	0.390048	Ladinin-1
Mcm6		0.169709	0.0418835	DNA helicase;DNA replication licensing factor MCM6
Rps28		0.170533	0.113106	40S ribosomal protein S28
Tubb5		0.175139	-0.034488	Tubulin beta-5 chain
Hdac2		0.176217	-0.470861	Histone deacetylase 2
Bub3		0.176302	-0.033919	Mitotic checkpoint protein BUB3
Ppp2r1a		0.18267	-0.183949	Serine/threonine-protein phosphatase 2A 65 kDa regulatory subunit A alpha isoform
Adnp		0.182836	-0.220298	Activity-dependent neuroprotector homeobox protein
Dstn		0.18327	-0.0471897	Destrin
Gstp1		0.184663	0.0679741	Glutathione S-transferase P 1
Rps21		0.185619	-0.265416	40S ribosomal protein S21
Cyfip1;Cyfip2		0.185813	-0.409308	Cytoplasmic FMR1-interacting protein 1;Cytoplasmic FMR1-interacting protein 2
Yars		0.186012	0.216887	Tyrosine--tRNA ligase;Tyrosine--tRNA ligase, cytoplasmic;Tyrosine--tRNA ligase, cytoplasmic, N-terminally processed
Fau		0.188927	0.295511	40S ribosomal protein S30
Pdcd11		0.190486	0.0761814	Protein RRP5 homolog
Cltc		0.190773	-0.0187054	Clathrin heavy chain;Clathrin heavy chain 1
Pfdn2		0.190966	0.409983	Prefoldin subunit 2
Mat2a		0.193747	-0.364724	S-adenosylmethionine synthase isoform type-2
Gstm1		0.193966	0.0821114	Glutathione S-transferase Mu 1
Ppp1ca		0.19494	-0.681952	Serine/threonine-protein phosphatase PP1-alpha catalytic subunit
Mpp1		0.195333	-0.197749	55 kDa erythrocyte membrane protein
Nifk		0.195599	0.524164	MKI67 FHA domain-interacting nucleolar phosphoprotein
Rpl7l1		0.196325	0.071928	60S ribosomal protein L7-like 1
Arih1		0.198917	0.295395	E3 ubiquitin-protein ligase ARIH1
Gm8394;Psma5		0.200345	0.71944	Proteasome subunit alpha type;Proteasome subunit alpha type-5
Bclaf1		0.200468	-0.0757167	Bcl-2-associated transcription factor 1
Cse1l		0.201289	-0.0742067	Exportin-2
Ahcyl2		0.205315	0.496576	Adenosylhomocysteinase;Putative adenosylhomocysteinase 3
Rps23		0.20631	0.103525	40S ribosomal protein S23
Cops2		0.209311	-0.190135	COP9 signalosome complex subunit 2
Tcof1		0.210478	0.0273062	Treacle protein
Utp14a		0.212347	-0.361049	U3 small nucleolar RNA-associated protein 14 homolog A
Stmn1		0.212551	0.0375309	Stathmin
Stard10		0.213039	-0.328383	PCTP-like protein
Eif5b		0.214687	0.0698439	Eukaryotic translation initiation factor 5B
Rpn2		0.22087	-0.69564	Dolichyl-diphosphooligosaccharide--protein glycosyltransferase subunit 2
Pycr2		0.222782	0.0699635	Pyrroline-5-carboxylate reductase 2
Nhp2l1		0.224752	0.0795307	NHP2-like protein 1;NHP2-like protein 1, N-terminally processed
Acadl		0.225395	-0.223366	Long-chain specific acyl-CoA dehydrogenase, mitochondrial
Rpl34		0.231112	0.0387802	60S ribosomal protein L34
Gm10020;Rpl15		0.232127	0.196274	Ribosomal protein L15;60S ribosomal protein L15
Uba2		0.233198	0.616053	SUMO-activating enzyme subunit 2
Atp6v1b2		0.236654	-0.531271	V-type proton ATPase subunit B, brain isoform
Skiv2l2		0.237244	-0.529917	Superkiller viralicidic activity 2-like 2
Usp5		0.238654	0.0993544	Ubiquitin carboxyl-terminal hydrolase;Ubiquitin carboxyl-terminal hydrolase 5
Cdc42bpb		0.23931	-0.33965	Serine/threonine-protein kinase MRCK beta
Fen1		0.239962	-0.0681394	Flap endonuclease 1
Mta2		0.244671	0.0569655	Metastasis-associated protein MTA2
Rrp12		0.244909	0.10585	RRP12-like protein
Rrp1b		0.2456	-0.258553	Ribosomal RNA processing protein 1 homolog B
Dlst		0.248057	-0.568856	Dihydrolipoyllysine-residue succinyltransferase component of 2-oxoglutarate dehydrogenase complex, mitochondrial
Sbds		0.248438	-0.411528	Ribosome maturation protein SBDS
Setd3		0.250775	-0.5197	Histone-lysine N-methyltransferase setd3
Cyb5a		0.251345	0.254474	Cytochrome b5
Vrk1		0.252049	0.472381	Serine/threonine-protein kinase VRK1
Snrpa1		0.256302	0.454998	U2 small nuclear ribonucleoprotein A
Mcm5		0.256625	-0.0616417	DNA helicase;DNA replication licensing factor MCM5
Tagln2		0.257563	0.0258268	Transgelin-2
Nat2		0.258267	0.12951	Arylamine N-acetyltransferase 2
Xrn1		0.259623	0.349132	5-3 exoribonuclease 1
Gm9755;Tufm		0.259667	0.0688502	Elongation factor Tu;Elongation factor Tu, mitochondrial
Arpc1b		0.262142	-0.0448945	Actin-related protein 2/3 complex subunit 1B
Eci1		0.263246	-0.514587	Enoyl-CoA delta isomerase 1, mitochondrial
Top1		0.263283	0.0445334	DNA topoisomerase 1
Mki67		0.263769	0.083491
Hk2		0.264393	-0.405163	Hexokinase;Hexokinase-2
Anxa8		0.269549	0.110326	Annexin A8;Annexin
Gm10260;Rps18		0.271236	0.146987	40S ribosomal protein S18
Rab2a		0.274974	-0.358932	Ras-related protein Rab-2A
Kpnb1		0.275549	-0.142706	Importin subunit beta-1
Anxa2		0.275661	0.0394471	Annexin A2;Annexin
Psmc3		0.276566	-0.426459	26S protease regulatory subunit 6A
Mif		0.282237	-1.36171	Macrophage migration inhibitory factor
Rcc2		0.284705	-0.0383676	Protein RCC2
Tmsb10		0.28766	-0.677662	Thymosin beta-10
Lgals4		0.288504	0.104666	Galectin-4
Eif1ax;Eif1a;Gm8300;Gm2016;Gm21936;Gm2056;Gm6803;Gm2035;Gm5039		0.28969	-0.64441	Eukaryotic translation initiation factor 1A, X-chromosomal;Eukaryotic translation initiation factor 1A
Pgd		0.289915	0.0553239	6-phosphogluconate dehydrogenase, decarboxylating
Rpl10;Rpl10l		0.291372	0.139411	60S ribosomal protein L10;60S ribosomal protein L10-like
Mars		0.294324	0.145903	Methionine--tRNA ligase, cytoplasmic
Sf3b1		0.295525	-0.253444	Splicing factor 3B subunit 1
Sptan1		0.297385	-0.187721	Spectrin alpha chain, non-erythrocytic 1
D10Jhu81e		0.298299	0.472908	ES1 protein homolog, mitochondrial
Aimp1		0.299827	-0.510719	Aminoacyl tRNA synthase complex-interacting multifunctional protein 1;Endothelial monocyte-activating polypeptide 2
Mapk3		0.300728	-0.134511	Mitogen-activated protein kinase 3;Mitogen-activated protein kinase
Strap		0.3016	-0.434069	Serine-threonine kinase receptor-associated protein
Msh6		0.305119	0.0846272	DNA mismatch repair protein Msh6
Clic4		0.305793	0.151969	Chloride intracellular channel protein 4
Top2b		0.309374	-0.851391	DNA topoisomerase 2-beta
Hist1h3a;H3f3a		0.313314	-1.68663	Histone H3.1;Histone H3
Zc3hav1		0.313883	-0.352051	Zinc finger CCCH-type antiviral protein 1
Arpc5		0.315492	0.58165	Actin-related protein 2/3 complex subunit 5
Rpl38		0.316609	0.161513	60S ribosomal protein L38
Ctps1		0.323839	-0.563549	CTP synthase 1
Akr1b8		0.324323	-0.0970567	Aldose reductase-related protein 2
Rbm28		0.325325	-0.244116	RNA-binding protein 28
Lima1		0.329573	0.183921	LIM domain and actin-binding protein 1
Trim28		0.330365	-0.0813262	Transcription intermediary factor 1-beta
Rhoa;Rhoc;4930544G11Rik		0.331564	-1.09152	Transforming protein RhoA
Arpc4		0.331854	-1.08879	Actin-related protein 2/3 complex subunit 4
Cotl1		0.338288	-0.129845	Coactosin-like protein
Pafah1b1		0.339644	-0.497054	Platelet-activating factor acetylhydrolase IB subunit alpha
Gcn1l1		0.343222	-0.436157
Rab1;Rab1A		0.346348	-1.48691	Ras-related protein Rab-1A
Ctage5		0.349506	0.2262	cTAGE family member 5
Cul4a		0.349731	-0.0967846	Cullin-4A
Pabpn1;Gm20521		0.351451	-0.163751	Polyadenylate-binding protein 2
Ddx42		0.352504	0.548524	ATP-dependent RNA helicase DDX42
Vps35		0.352515	-0.9133	Vacuolar protein sorting-associated protein 35
Snd1		0.354506	0.045215	Staphylococcal nuclease domain-containing protein 1
Tjp3		0.355426	-0.766064	Tight junction protein ZO-3
Baz1b		0.355439	-0.600302	Tyrosine-protein kinase BAZ1B
Rab5c		0.357048	0.588202	Ras-related protein Rab-5C
Gtpbp4		0.360648	0.48289	Nucleolar GTP-binding protein 1
Cope		0.363604	0.941345	Coatomer subunit epsilon
Anxa5		0.364765	-1.04496	Annexin A5
Rps27		0.365254	0.153135	40S ribosomal protein S27
Nap1l4		0.368495	-0.642031	Nucleosome assembly protein 1-like 4
Lbr		0.368541	-0.684702	Lamin-B receptor
Hsd17b10		0.371502	0.1539	3-hydroxyacyl-CoA dehydrogenase type-2
Mcm2		0.375903	0.0856552	DNA replication licensing factor MCM2
Rac1;Rac2;Rac3		0.376521	-0.817059	Ras-related C3 botulinum toxin substrate 1;Ras-related C3 botulinum toxin substrate 2;Ras-related C3 botulinum toxin substrate 3
Nhp2		0.376629	-0.587137	H/ACA ribonucleoprotein complex subunit 2
Eif3h		0.379093	-0.801285	Eukaryotic translation initiation factor 3 subunit H
Prdx6		0.38111	0.0941226	Peroxiredoxin-6
Amot		0.381402	-0.716314	Angiomotin
Txnl1		0.382544	-1.10353	Thioredoxin-like protein 1
Ppp2r5d;Ppp2r5c;Ppp2r5b;Ppp2r5e		0.382837	0.143306	Serine/threonine-protein phosphatase 2A 56 kDa regulatory subunit gamma isoform;Serine/threonine-protein phosphatase 2A 56 kDa regulatory subunit epsilon isoform
Acly		0.383893	0.173318	ATP-citrate synthase
Pdcd4		0.384004	-0.462179	Programmed cell death protein 4
Ttll12		0.385309	-0.492335	Tubulin--tyrosine ligase-like protein 12
Dnaja2		0.386069	-1.02316	DnaJ homolog subfamily A member 2
Rps2;Gm6576;Gm18025;Gm5786		0.387021	-1.53485	40S ribosomal protein S2
Hint1		0.388131	-0.966164	Histidine triad nucleotide-binding protein 1
Smc3		0.388637	-0.139002	Structural maintenance of chromosomes protein 3
Noc2l		0.389976	-0.763492	Nucleolar complex protein 2 homolog
Gcc2		0.391794	0.162931	GRIP and coiled-coil domain-containing protein 2
Tia1		0.394895	-0.943694	Nucleolysin TIA-1
Copb2		0.394916	-1.40739	Coatomer subunit beta
Rpl27		0.395573	-1.80237	60S ribosomal protein L27
Tubb4b;Tubb4a		0.398587	0.110447	Tubulin beta-4B chain;Tubulin beta-4A chain
Jup		0.400564	-0.742718	Junction plakoglobin
Ezr		0.40195	0.283198	Ezrin
Cstf2		0.402272	-0.665802	Cleavage stimulation factor subunit 2
Rps19		0.402483	0.292429	40S ribosomal protein S19
Eif2s2		0.403222	-0.408546	Eukaryotic translation initiation factor 2 subunit 2
Smarcd2		0.404967	-0.448254	SWI/SNF-related matrix-associated actin-dependent regulator of chromatin subfamily D member 2
Rps17		0.405833	-1.62451	40S ribosomal protein S17
Snrnp40		0.408397	-0.819019	U5 small nuclear ribonucleoprotein 40 kDa protein
Tmod3		0.409843	-1.05411	Tropomodulin-3
Ctbp1		0.412234	-0.847901	C-terminal-binding protein 1
Slain2		0.415477	0.395617	SLAIN motif-containing protein 2
Fip1l1		0.417595	-0.792431	Pre-mRNA 3-end-processing factor FIP1
Hist1h1d		0.41796	-1.438	Histone H1.3
Eps8l3		0.418253	-0.858364	Epidermal growth factor receptor kinase substrate 8-like protein 3
Mcm7		0.420205	-0.113382	DNA replication licensing factor MCM7
Rps5		0.424117	0.285152	40S ribosomal protein S5;40S ribosomal protein S5, N-terminally processed
Supt16;Supt16h		0.42465	-0.0860818	FACT complex subunit SPT16
Wdr1		0.424725	-0.107562	WD repeat-containing protein 1
Sarnp		0.430348	-1.16171	SAP domain-containing ribonucleoprotein
Far1		0.430788	-0.621158	Fatty acyl-CoA reductase 1
Acin1		0.432425	-0.102759	Apoptotic chromatin condensation inducer in the nucleus
Arf1;Arf3;Arf2		0.432613	0.233365	ADP-ribosylation factor 1;ADP-ribosylation factor 3;ADP-ribosylation factor 2
Sec24c		0.433614	-1.31539
Eif4b		0.435169	1.04129	Eukaryotic translation initiation factor 4B
Sult1c2		0.43575	0.0569572	Sulfotransferase 1C2
Ddx6		0.436251	-0.169792	Probable ATP-dependent RNA helicase DDX6
Rpl27a		0.436618	0.190289	60S ribosomal protein L27a
Vill		0.439125	-0.673545	Villin-like protein
Rsl1d1		0.441107	-0.13788	Ribosomal L1 domain-containing protein 1
Gnb2l1		0.443202	0.0962836	Guanine nucleotide-binding protein subunit beta-2-like 1;Guanine nucleotide-binding protein subunit beta-2-like 1, N-terminally processed
Txndc17		0.443499	-0.806317	Thioredoxin domain-containing protein 17
Plin3		0.443992	0.173836	Perilipin-3
Fbl		0.447103	0.128407	rRNA 2-O-methyltransferase fibrillarin
Calm1		0.448034	0.18261	Calmodulin
Hdlbp		0.45127	-0.0721391	Vigilin
Rab10		0.453065	-0.742254	Ras-related protein Rab-10
Cand1		0.455777	0.111889	Cullin-associated NEDD8-dissociated protein 1
Ddx21		0.457021	0.102032	Nucleolar RNA helicase 2
Golga2		0.458795	0.887878	Golgin subfamily A member 2
Rpl37a		0.459174	-1.03572	60S ribosomal protein L37a
Ubtf		0.459386	0.16254	Nucleolar transcription factor 1
Rpsa		0.460271	0.155553	40S ribosomal protein SA
Chd4		0.460805	-0.178515	Chromodomain-helicase-DNA-binding protein 4
Rps20		0.461137	0.0872854	40S ribosomal protein S20
Hprt1		0.464661	0.647313	Hypoxanthine-guanine phosphoribosyltransferase
Fdps		0.464849	-0.810619	Farnesyl pyrophosphate synthase
Rps13		0.465614	0.185126	40S ribosomal protein S13
Actr1a;Actr1b		0.465973	1.15964	Alpha-centractin;Beta-centractin
Gm8730;Rplp0		0.466515	0.174389	60S acidic ribosomal protein P0
Mov10		0.468911	-0.659282	Putative helicase MOV-10
Ktn1		0.469209	-0.498158	Kinectin
Kiaa0020		0.470972	-0.599047	Pumilio domain-containing protein KIAA0020
Nop2		0.471912	0.0903759	Probable 28S rRNA (cytosine-C(5))-methyltransferase
Adss		0.473096	1.09317	Adenylosuccinate synthetase isozyme 2
Mtap		0.4742	-0.889887	S-methyl-5-thioadenosine phosphorylase
Mex3a;Mex3b;Mex3d;Mex3c		0.478849	0.291572	RNA-binding protein MEX3B;RNA-binding protein MEX3D;RNA-binding E3 ubiquitin-protein ligase MEX3C
Akr1c12		0.483446	-0.20698
Ddx3y		0.485145	-0.632738	ATP-dependent RNA helicase DDX3Y
Arpc2		0.486034	0.758266	Actin-related protein 2/3 complex subunit 2
Prpf6		0.489841	-0.338783	Pre-mRNA-processing factor 6
Psmc5		0.490629	0.244822	26S protease regulatory subunit 8
Stip1		0.491073	0.12462	Stress-induced-phosphoprotein 1
Magoh;Magohb		0.498832	-1.19037	Protein mago nashi homolog;Protein mago nashi homolog 2
Ilf2		0.501946	-0.976404	Interleukin enhancer-binding factor 2
Gtf2i		0.512236	-1.08937	General transcription factor II-I
Ube2n		0.513753	-0.327671	Ubiquitin-conjugating enzyme E2 N
Thrap3		0.514243	-1.16769	Thyroid hormone receptor-associated protein 3
Sprr1a		0.515049	0.0347532	Cornifin-A
Ewsr1		0.516122	-1.20151	RNA-binding protein EWS
Gdi2		0.517994	0.0801074	Rab GDP dissociation inhibitor beta
Trim33		0.518355	-0.348761	E3 ubiquitin-protein ligase TRIM33
Mybbp1a		0.520308	0.136484	Myb-binding protein 1A
Banf1		0.520395	-0.709236	Barrier-to-autointegration factor;Barrier-to-autointegration factor, N-terminally processed
Sqrdl		0.525114	-1.51296	Sulfide:quinone oxidoreductase, mitochondrial
Fscn1		0.526058	-0.463104	Fascin
H1f0		0.52984	0.643087	Histone H1.0;Histone H1.0, N-terminally processed
Prpf38a		0.531345	-0.669849	Pre-mRNA-splicing factor 38A
Dnttip2		0.532402	0.760485	Deoxynucleotidyltransferase terminal-interacting protein 2
Myef2		0.53283	-0.9547	Myelin expression factor 2
Itgb4		0.53608	0.366152	Integrin beta;Integrin beta-4
Pum1		0.537719	-1.8993	Pumilio homolog 1
Lig1		0.538756	-0.380372	DNA ligase;DNA ligase 1
Smc4		0.540341	-0.797915	Structural maintenance of chromosomes protein;Structural maintenance of chromosomes protein 4
Ugt1a7c		0.545336	-0.75051	UDP-glucuronosyltransferase 1-7C
Csrp1		0.545521	-0.992155	Cysteine and glycine-rich protein 1
Prdx1		0.547398	0.123611	Peroxiredoxin-1
Tpm4		0.54752	-0.622072	Tropomyosin alpha-4 chain
Aprt		0.549649	-0.61983	Adenine phosphoribosyltransferase
Shc1		0.550283	0.584309	SHC-transforming protein 1
Cpsf2		0.554586	-1.20594	Cleavage and polyadenylation specificity factor subunit 2
Tgm2		0.555222	0.144359	Protein-glutamine gamma-glutamyltransferase 2
Acaca		0.555294	0.203623	Acetyl-CoA carboxylase 1;Biotin carboxylase
St13		0.555786	0.0931034	Hsc70-interacting protein
Eif3f		0.55754	-0.531013	Eukaryotic translation initiation factor 3 subunit F
Npm3		0.557688	-0.722776	Nucleoplasmin-3
Serbp1		0.558488	0.257177	Plasminogen activator inhibitor 1 RNA-binding protein
Atic		0.560104	-0.706024	Bifunctional purine biosynthesis protein PURH;Phosphoribosylaminoimidazolecarboxamide formyltransferase;IMP cyclohydrolase
S100a10		0.573135	-2.29934	Protein S100-A10
U2surp		0.577698	-0.881893	U2 snRNP-associated SURP motif-containing protein
Prkcd		0.579895	-0.799001	Protein kinase C;Protein kinase C delta type;Protein kinase C delta type regulatory subunit;Protein kinase C delta type catalytic subunit
Sep-02		0.580889	1.70324	Septin-2
Park7		0.581382	-1.07545	Protein deglycase DJ-1
Lmo7		0.585173	-0.97685
Hnrnpr		0.587139	-0.633839
Dync1i2		0.5882	0.188545	Cytoplasmic dynein 1 intermediate chain 2
Nop14		0.588261	-0.650293	Nucleolar protein 14
H2afv;H2afz		0.590466	0.206491	Histone H2A.V;Histone H2A.Z;Histone H2A
Snrpd1		0.591326	0.214643	Small nuclear ribonucleoprotein Sm D1
Ufm1		0.594376	-2.16699	Ubiquitin-fold modifier 1
Sf3b3		0.595049	0.124249	Splicing factor 3B subunit 3
Ftsj3		0.597037	-1.59087	pre-rRNA processing protein FTSJ3
Ptges3		0.597836	-0.599573	Prostaglandin E synthase 3
Tpr		0.600413	0.396935	Nucleoprotein TPR
Vil1		0.603266	-0.128438	Villin-1
		0.604417	-0.841393	UPF0568 protein C14orf166 homolog
Tpi1		0.606098	0.155057	Triosephosphate isomerase
Phb2		0.606234	0.379694	Prohibitin-2
Slc12a2		0.608148	-0.607428	Solute carrier family 12 member 2
Psmc6		0.612026	0.547639	26S protease regulatory subunit 10B
Abcf1		0.61326	0.993167	ATP-binding cassette sub-family F member 1
Larp7		0.61415	-0.681256	La-related protein 7
Ipo9		0.614899	-0.636467	Importin-9
Tbl3		0.615128	0.166477	Transducin beta-like protein 3
Tceb1		0.615231	-0.110212	Transcription elongation factor B polypeptide 1
Psmd5		0.617133	-1.1726	26S proteasome non-ATPase regulatory subunit 5
Rab6b;Rab6a		0.618577	0.82988	Ras-related protein Rab-6B;Ras-related protein Rab-6A
Hdgf		0.619933	-1.59263	Hepatoma-derived growth factor
Brix1		0.621856	1.23902	Ribosome biogenesis protein BRX1 homolog
Ssb		0.625955	-0.093729	Lupus La protein homolog
Psmd4		0.627283	1.29153	26S proteasome non-ATPase regulatory subunit 4
Abhd14b		0.635483	-1.24766	Alpha/beta hydrolase domain-containing protein 14B
Alyref;Alyref2		0.636098	0.458431	THO complex subunit 4;Aly/REF export factor 2
Vapa		0.63653	-1.65085	Vesicle-associated membrane protein-associated protein A
Apex1		0.638252	0.277691	DNA-(apurinic or apyrimidinic site) lyase;DNA-(apurinic or apyrimidinic site) lyase, mitochondrial
Pls3		0.638583	0.153332	Plastin-3
Copz1		0.643168	0.212997	Coatomer subunit zeta-1
Ctnnd1		0.644399	-0.325614	Catenin delta-1
S100a4		0.646315	-1.06595	Protein S100-A4
Rpl35a		0.64868	0.221935	60S ribosomal protein L35a
Bzw1		0.655024	-0.950141	Basic leucine zipper and W2 domain-containing protein 1
Nvl		0.659473	1.09788	Nuclear valosin-containing protein-like
Mcm3		0.661142	-0.0954978	DNA replication licensing factor MCM3
Chchd3		0.670986	1.65659	MICOS complex subunit Mic19
Sptbn1		0.672003	-0.361051	Spectrin beta chain, non-erythrocytic 1
Eif2a		0.675053	0.172266	Eukaryotic translation initiation factor 2A;Eukaryotic translation initiation factor 2A, N-terminally processed
Kirrel		0.677718	-0.612317	Kin of IRRE-like protein 1
Prrc2a		0.680389	-0.861038	Protein PRRC2A
Sh3pxd2b		0.681646	-0.624823	SH3 and PX domain-containing protein 2B
Cltb		0.685021	-1.04904	Clathrin light chain B
Rpl31		0.685591	-2.46167	60S ribosomal protein L31
Rpl35;Gm10269		0.685714	2.20293	60S ribosomal protein L35
Trp53bp2;Tp53bp2		0.686134	-1.0354	Apoptosis-stimulating of p53 protein 2
Slc25a11		0.693728	-1.31356	Mitochondrial 2-oxoglutarate/malate carrier protein
Pafah1b3		0.696242	-0.25393	Platelet-activating factor acetylhydrolase IB subunit gamma
Nup133		0.696907	-0.786346	Nuclear pore complex protein Nup133
Rpl19		0.702905	0.199245	Ribosomal protein L19;60S ribosomal protein L19
Pop1		0.703411	-0.947673
Rps16		0.704808	0.194085	40S ribosomal protein S16
Hnrnpa3		0.706227	-1.13395	Heterogeneous nuclear ribonucleoprotein A3
Ybx1		0.706689	-1.76816	Nuclease-sensitive element-binding protein 1
Ube2m		0.707558	-1.08955	NEDD8-conjugating enzyme Ubc12
Capg		0.709733	-0.190733	Macrophage-capping protein
Wdr36		0.709931	-0.0670656
Rpl13		0.710659	0.178661	60S ribosomal protein L13
Iars		0.712896	0.238307	Isoleucine--tRNA ligase, cytoplasmic
Sf1		0.727938	-0.241959	Splicing factor 1
Ywhag		0.729056	-0.226763	14-3-3 protein gamma;14-3-3 protein gamma, N-terminally processed
Cpne1		0.730147	-0.600559	Copine-1
Zfp217		0.738613	-0.819751
Serpinb6;Serpinb6a		0.740565	0.270523	Serpin B6
Etfb		0.743758	-1.15524	Electron transfer flavoprotein subunit beta
Golgb1		0.744411	0.239633
Numa1		0.749526	0.132575
Rpl8		0.75298	0.40024	60S ribosomal protein L8
Myl12a		0.754348	1.73715
Phgdh		0.755942	0.146766	D-3-phosphoglycerate dehydrogenase
Ssrp1		0.758838	-1.29901	FACT complex subunit SSRP1
Gsta1;Gsta2;Gm10639		0.76027	-0.125577	Glutathione S-transferase A1;Glutathione S-transferase A1, N-terminally processed;Glutathione S-transferase A2;Glutathione S-transferase
Tpm1		0.760573	-1.67085
Snw1		0.766798	-1.08891	SNW domain-containing protein 1
Tpm3;Tpm3-rs7		0.767542	-0.120571	Tropomyosin alpha-3 chain
Capza2		0.769998	0.182617	F-actin-capping protein subunit alpha-2
Wdr43		0.771192	-0.909914	WD repeat-containing protein 43
Ddost		0.772577	0.285367	Dolichyl-diphosphooligosaccharide--protein glycosyltransferase 48 kDa subunit
Nfkb1		0.772956	0.822219	Nuclear factor NF-kappa-B p105 subunit;Nuclear factor NF-kappa-B p50 subunit
Uba1		0.779597	-0.464923	Ubiquitin-like modifier-activating enzyme 1
Suclg1		0.780542	1.01814	Succinyl-CoA ligase [ADP/GDP-forming] subunit alpha, mitochondrial
Cs;Csl		0.784057	-0.581735	Citrate synthase, mitochondrial;Citrate synthase
Nme1		0.784798	-1.03986	Nucleoside diphosphate kinase;Nucleoside diphosphate kinase A
Lta4h		0.787506	-1.60999	Leukotriene A-4 hydrolase
Taldo1		0.789865	-0.927081	Transaldolase
Smc2		0.792329	0.457076	Structural maintenance of chromosomes protein 2
Hp1bp3		0.795316	0.255006	Heterochromatin protein 1-binding protein 3
Rps6		0.796567	0.343298	40S ribosomal protein S6
Hspa8		0.803523	0.129365	Heat shock cognate 71 kDa protein
Rangap1		0.804598	-1.03448	Ran GTPase-activating protein 1
2002-08-01		0.80702	-1.8521	Protein argonaute-2
Ccar2		0.807579	-0.0849965	Cell cycle and apoptosis regulator protein 2
Idh1		0.807623	0.18427	Isocitrate dehydrogenase [NADP] cytoplasmic
Abcd3		0.80822	0.322571	ATP-binding cassette sub-family D member 3
Ddx52		0.808543	-0.741838	Probable ATP-dependent RNA helicase DDX52
Ldha		0.810389	0.284799	L-lactate dehydrogenase A chain;L-lactate dehydrogenase
Eftud2		0.812181	0.161687	116 kDa U5 small nuclear ribonucleoprotein component
Farsb		0.812494	1.20984	Phenylalanine--tRNA ligase beta subunit
Khdrbs1		0.812884	-2.64597	KH domain-containing, RNA-binding, signal transduction-associated protein 1
Prmt1		0.813796	-0.165099	Protein arginine N-methyltransferase 1
Eif3d		0.81403	0.27704	Eukaryotic translation initiation factor 3 subunit D
Dis3		0.815807	-1.20006	Exosome complex exonuclease RRP44
Mtpn		0.815995	-1.74105	Myotrophin
Ddx46		0.823435	-1.56402	Probable ATP-dependent RNA helicase DDX46
Hist1h1e		0.826659	0.159781	Histone H1.4
Mdh1		0.828335	-1.3613	Malate dehydrogenase, cytoplasmic
Eif2s1		0.828523	-1.22312	Eukaryotic translation initiation factor 2 subunit 1
Fkbp4		0.829724	-0.222925	Peptidyl-prolyl cis-trans isomerase FKBP4;Peptidyl-prolyl cis-trans isomerase FKBP4, N-terminally processed
Pls1		0.831311	-1.44891	Plastin-1
Vps29		0.832078	-1.24346	Vacuolar protein sorting-associated protein 29
Camk2d		0.835614	0.282675	Calcium/calmodulin-dependent protein kinase type II subunit delta
Myo6		0.837831	0.196222	Unconventional myosin-VI
Ipo5		0.846367	-1.71676	Importin-5
Ywhab		0.847269	-1.99724	14-3-3 protein beta/alpha;14-3-3 protein beta/alpha, N-terminally processed
Glrx3		0.848385	-1.25444	Glutaredoxin-3
Ogt		0.851419	-0.678895	UDP-N-acetylglucosamine--peptide N-acetylglucosaminyltransferase 110 kDa subunit
Srrt		0.853247	-1.6467	Serrate RNA effector molecule homolog
Ppib		0.853723	1.13947	Peptidyl-prolyl cis-trans isomerase B
Mthfd1l		0.853786	0.152068	Monofunctional C1-tetrahydrofolate synthase, mitochondrial
Cebpz		0.863195	-0.526591	CCAAT/enhancer-binding protein zeta
Ankfy1		0.863837	0.18708	Rabankyrin-5
Poldip3		0.864777	-0.824822	Polymerase delta-interacting protein 3
Pkp4		0.869605	-0.487194	Plakophilin-4
Arhgef2		0.871839	0.262639	Rho guanine nucleotide exchange factor 2
Prpf8		0.878006	1.14556	Pre-mRNA-processing-splicing factor 8
Umps		0.879895	-1.04289	Uridine 5-monophosphate synthase;Orotate phosphoribosyltransferase;Orotidine 5-phosphate decarboxylase
Hnrnph2		0.880087	-1.86747	Heterogeneous nuclear ribonucleoprotein H2
Eif5		0.881788	0.308971	Eukaryotic translation initiation factor 5
Eif3b		0.882826	0.295488	Eukaryotic translation initiation factor 3 subunit B
Nap1l1		0.888481	0.400131	Nucleosome assembly protein 1-like 1
Npm1		0.893298	0.182694	Nucleophosmin
Rps27a;Gm8797;Uba52;Kxd1;Ubc;Ubb		0.895512	-0.678012	Ubiquitin-40S ribosomal protein S27a;Ubiquitin;40S ribosomal protein S27a;Ubiquitin-60S ribosomal protein L40;Ubiquitin;60S ribosomal protein L40;Polyubiquitin-B;Ubiquitin;Polyubiquitin-C;Ubiquitin;Ubiquitin-related 1;Ubiquitin-related 2
Sumo2;Sumo3		0.896069	-2.00108	Small ubiquitin-related modifier 2;Small ubiquitin-related modifier;Small ubiquitin-related modifier 3
Hist1h1a		0.9009	0.281624	Histone H1.1
Trap1		0.901546	0.220001	Heat shock protein 75 kDa, mitochondrial
Pfkm		0.9076	0.582298	ATP-dependent 6-phosphofructokinase, muscle type
Eef2		0.908809	0.154818	Elongation factor 2
Eef1g		0.915695	0.191554	Elongation factor 1-gamma
Rbbp7	+	0.92033	-3.05119	Histone-binding protein RBBP7
Suclg2		0.920421	0.274181	Succinyl-CoA ligase [GDP-forming] subunit beta, mitochondrial
Stub1		0.924664	-0.942877	STIP1 homology and U box-containing protein 1
Akr1b1;Akr1b3		0.932114	-1.68785	Aldose reductase
Adk		0.934861	-0.650742	Adenosine kinase
Dcaf13		0.934979	0.349732	DDB1- and CUL4-associated factor 13
Rpl23a		0.945685	0.43345	60S ribosomal protein L23a
Eif4h		0.948621	-1.44905	Eukaryotic translation initiation factor 4H
Raly		0.949854	-0.314363	RNA-binding protein Raly
Rps15a		0.951358	0.308512	40S ribosomal protein S15a
Psmd3		0.953037	0.40126	26S proteasome non-ATPase regulatory subunit 3
S100a11		0.953518	0.185681	Protein S100-A11
Nat10		0.954077	0.233302	N-acetyltransferase 10
Sec23b		0.954708	-0.64722	Protein transport protein Sec23B
Psmd11		0.958074	0.585086	26S proteasome non-ATPase regulatory subunit 11
Ywhaq		0.959235	-0.250205	14-3-3 protein theta
Serpinh1		0.962621	0.258338	Serpin H1
Rps12		0.96515	0.210222	40S ribosomal protein S12
Vdac1		0.966353	0.16309	Voltage-dependent anion-selective channel protein 1
Aim1		0.969409	0.405771
Psma1		0.973337	-1.17034	Proteasome subunit alpha type-1
Got2		0.973616	0.735853	Aspartate aminotransferase, mitochondrial
Rtcb	+	0.981758	-2.49872	tRNA-splicing ligase RtcB homolog
Aimp2		0.982565	0.52055	Aminoacyl tRNA synthase complex-interacting multifunctional protein 2
Pgk1		0.983396	0.133123	Phosphoglycerate kinase 1;Phosphoglycerate kinase
Me1		0.986244	-1.98993	NADP-dependent malic enzyme;Malic enzyme
Mapk1		0.989665	-1.38011	Mitogen-activated protein kinase 1
Flot1		0.993665	0.948158	Flotillin-1
Hadha		0.994495	0.431458	Trifunctional enzyme subunit alpha, mitochondrial;Long-chain enoyl-CoA hydratase;Long chain 3-hydroxyacyl-CoA dehydrogenase
Gsk3b		0.995063	-0.875004	Glycogen synthase kinase-3 beta
Cnbp		1.00683	-0.391413	Cellular nucleic acid-binding protein
Rpl26		1.00761	0.30398	60S ribosomal protein L26
Gsr		1.00904	-0.232705	Glutathione reductase, mitochondrial
Cdc37		1.00917	-1.51284	Hsp90 co-chaperone Cdc37;Hsp90 co-chaperone Cdc37, N-terminally processed
S100a6		1.00933	-0.259531	Protein S100-A6
Echs1		1.00952	0.413199	Enoyl-CoA hydratase, mitochondrial
Eef1d		1.01338	0.280584	Elongation factor 1-delta
Clint1		1.01559	0.346312	Clathrin interactor 1
Eno1		1.0205	0.0890567	Alpha-enolase
Tmpo		1.02258	0.396412	Lamina-associated polypeptide 2, isoforms alpha/zeta
Api5		1.02738	-0.951519	Apoptosis inhibitor 5
Dctn2		1.02851	0.440283	Dynactin subunit 2
Prdx2		1.02938	0.284129	Peroxiredoxin-2
Vps4b		1.03099	-1.02799	Vacuolar protein sorting-associated protein 4B
Pebp1	+	1.03721	-2.9901	Phosphatidylethanolamine-binding protein 1;Hippocampal cholinergic neurostimulating peptide
Plec		1.03998	0.237958	Plectin
Smu1		1.04474	-0.143037	WD40 repeat-containing protein SMU1;WD40 repeat-containing protein SMU1, N-terminally processed
Gm10036;Rpl11;Gm5093		1.04616	0.29563	60S ribosomal protein L11
Ppp1cc		1.04686	-1.28245	Serine/threonine-protein phosphatase PP1-gamma catalytic subunit
Farsa		1.05175	1.09345	Phenylalanine--tRNA ligase alpha subunit
Smad2	+	1.05436	-2.20743	Mothers against decapentaplegic homolog;Mothers against decapentaplegic homolog 2
Ctsb		1.05586	0.865412	Cathepsin B;Cathepsin B light chain;Cathepsin B heavy chain
Nop58		1.05615	0.145032	Nucleolar protein 58
Smarca4		1.05976	-1.04638	Transcription activator BRG1
Nop56		1.06051	0.133973	Nucleolar protein 56
Ddx19b;Ddx19a		1.06185	-1.37729	ATP-dependent RNA helicase DDX19A
Xpo1	+	1.06619	-2.34732	Exportin-1
Flna		1.06692	0.179199	Filamin-A
Trim47		1.07025	0.162916	Tripartite motif-containing protein 47
Aco2		1.0741	-0.145829	Aconitate hydratase, mitochondrial
Idh3a		1.0791	-0.960051	Isocitrate dehydrogenase [NAD] subunit alpha, mitochondrial
Rps26		1.08151	0.615995	40S ribosomal protein S26
Zyx		1.08222	-0.457575	Zyxin
Fxr1		1.08386	-1.92777	Fragile X mental retardation syndrome-related protein 1
Eif1;Eif1b		1.08917	-1.99419	Eukaryotic translation initiation factor 1;Eukaryotic translation initiation factor 1b
Txn	+	1.09629	-2.43061	Thioredoxin
Usp10		1.099	-0.827254	Ubiquitin carboxyl-terminal hydrolase 10
Rpl10a		1.10497	0.447496	Ribosomal protein;60S ribosomal protein L10a
Krt8		1.10862	0.247211	Keratin, type II cytoskeletal 8
Smc1a		1.118	-0.0699215	Structural maintenance of chromosomes protein 1A
Pygb		1.1225	0.42522	Glycogen phosphorylase, brain form
Trim25		1.12733	-1.26551	E3 ubiquitin/ISG15 ligase TRIM25
Sf3a1		1.1297	-1.66519	Splicing factor 3A subunit 1
Mob1b;Mob1a		1.14083	-1.16098	MOB kinase activator 1A;MOB kinase activator 1B
Hist1h4a		1.15166	0.460614	Histone H4
Cstf3	+	1.15283	-1.95282	Cleavage stimulation factor subunit 3
Rps11		1.15361	0.363356	40S ribosomal protein S11
Psmd2;Gm5422		1.15522	0.369034	26S proteasome non-ATPase regulatory subunit 2
Casc3	+	1.15686	-2.40025	Protein CASC3
Sipa1l3		1.16573	-1.00981
Pdlim7	+	1.16675	-2.03259	PDZ and LIM domain protein 7
Rpl18		1.16817	0.235926	60S ribosomal protein L18
Lgals1		1.1715	-0.256242	Galectin-1
Mbnl1	+	1.17723	-1.96838	Muscleblind-like protein 1
Hnrnph3		1.17863	-1.64288
Hmg20b		1.18194	-1.75666	SWI/SNF-related matrix-associated actin-dependent regulator of chromatin subfamily E member 1-related
Dnpep		1.18234	1.56308	Aspartyl aminopeptidase
Rpl18a		1.18302	0.266883	60S ribosomal protein L18a
Ugp2	+	1.1841	-3.11375	UTP--glucose-1-phosphate uridylyltransferase
Eef1a1		1.18471	0.337774	Elongation factor 1-alpha 1
Spr		1.1913	0.359195	Sepiapterin reductase
Cpsf7	+	1.1913	-2.08705	Cleavage and polyadenylation specificity factor subunit 7
Fus		1.19277	-0.297832	RNA-binding protein FUS
Gpi		1.19505	0.411462	Glucose-6-phosphate isomerase
Pgls		1.19583	-0.278687	6-phosphogluconolactonase
Dynll1		1.19714	-1.72877	Dynein light chain 1, cytoplasmic
Eif3c		1.19805	0.26112	Eukaryotic translation initiation factor 3 subunit C
Grn		1.20212	0.642904	Granulins;Acrogranin;Granulin-1;Granulin-2;Granulin-3;Granulin-4;Granulin-5;Granulin-6;Granulin-7
Cog5		1.20498	0.797113	Conserved oligomeric Golgi complex subunit 5
Pck2		1.21294	-0.254155	Phosphoenolpyruvate carboxykinase [GTP], mitochondrial
Tln1		1.22924	0.154071	Talin-1
Snrpc		1.23149	-1.46798	U1 small nuclear ribonucleoprotein C
Osbpl3		1.23495	0.956812	Oxysterol-binding protein;Oxysterol-binding protein-related protein 3
Atp5c1		1.23512	0.56944	ATP synthase subunit gamma;ATP synthase subunit gamma, mitochondrial
Cpsf3		1.23581	-1.42474	Cleavage and polyadenylation specificity factor subunit 3
Rpl17		1.24161	0.302969	60S ribosomal protein L17
Pdxdc1		1.24781	0.313873	Pyridoxal-dependent decarboxylase domain-containing protein 1
Rps9		1.25069	0.512376	40S ribosomal protein S9
Uap1l1		1.25578	0.213778	UDP-N-acetylhexosamine pyrophosphorylase-like protein 1
Hmgb2		1.25622	0.0834204	High mobility group protein B2
Larp1	+	1.25975	-2.02682	La-related protein 1
Try10		1.26458	0.246459
Gm9493;Rps7		1.2726	0.484248	40S ribosomal protein S7
Cct2		1.27341	0.342285	T-complex protein 1 subunit beta
Rbm3	+	1.27504	-2.39216	RNA-binding protein 3
Vim		1.28212	0.281578	Vimentin
Ywhae		1.28698	-0.412764	14-3-3 protein epsilon
Fasn		1.29974	0.309017	Fatty acid synthase;[Acyl-carrier-protein] S-acetyltransferase;[Acyl-carrier-protein] S-malonyltransferase;3-oxoacyl-[acyl-carrier-protein] synthase;3-oxoacyl-[acyl-carrier-protein] reductase;3-hydroxyacyl-[acyl-carrier-protein] dehydratase;Enoyl-[acyl-carrier-protein] reductase;Oleoyl-[acyl-carrier-protein] hydrolase
Hnrnpll		1.30043	-0.973918	Heterogeneous nuclear ribonucleoprotein L-like
Hist1h2ah;H2afj;Hist1h2ak;Hist1h2af;Hist3h2a;Hist1h2ab;Hist1h2aa		1.30086	0.262901	Histone H2A type 1-H;Histone H2A.J;Histone H2A type 1-K;Histone H2A type 1-F;Histone H2A type 3;Histone H2A type 1;Histone H2A
Gm20390;Nme2		1.30587	0.215528	Nucleoside diphosphate kinase;Nucleoside diphosphate kinase B
Nono		1.30793	-1.52591	Non-POU domain-containing octamer-binding protein
Rpl4		1.30988	0.382802	60S ribosomal protein L4
Brd4		1.31194	-1.33861	Bromodomain-containing protein 4
Ebna1bp2		1.31621	-1.05986	Probable rRNA-processing protein EBP2
Gsto1		1.31699	0.142834	Glutathione S-transferase omega-1
Kif5b		1.31841	0.450836	Kinesin-1 heavy chain;Kinesin-like protein
Etfa		1.32054	0.2557	Electron transfer flavoprotein subunit alpha, mitochondrial
Anxa11		1.3218	-1.40879	Annexin A11;Annexin
Copg1		1.32285	0.291007	Coatomer subunit gamma-1
Eif3a		1.32491	0.411934	Eukaryotic translation initiation factor 3 subunit A
Vdac3		1.32938	-1.67466	Voltage-dependent anion-selective channel protein 3
Rpl28		1.33006	0.31137	60S ribosomal protein L28
Pa2g4		1.33364	0.382292	Proliferation-associated protein 2G4
Rps4x;Rps4l;Gm15013		1.33935	0.350475	40S ribosomal protein S4, X isoform;40S ribosomal protein S4
Xrn2		1.33947	-0.564873	5-3 exoribonuclease 2
Ddx23		1.34181	0.232368
Cap1		1.34484	0.672222	Adenylyl cyclase-associated protein 1
Sec31a		1.34754	0.27051	Protein transport protein Sec31A
Ubap2		1.34763	-0.888973	Ubiquitin-associated protein 2
Hnrnpul2		1.35203	-0.358253	Heterogeneous nuclear ribonucleoprotein U-like protein 2
Prpf19		1.36295	0.118066	Pre-mRNA-processing factor 19
Shmt2		1.36355	-0.568302	Serine hydroxymethyltransferase
Clic1		1.36656	-0.217326	Chloride intracellular channel protein 1
Cyp2c65;Cyp2c66		1.36948	0.252526
Mthfd1		1.36993	0.331234	C-1-tetrahydrofolate synthase, cytoplasmic;Methylenetetrahydrofolate dehydrogenase;Methenyltetrahydrofolate cyclohydrolase;Formyltetrahydrofolate synthetase;C-1-tetrahydrofolate synthase, cytoplasmic, N-terminally processed
P4hb		1.38038	0.435745	Protein disulfide-isomerase
Pcna		1.38096	0.518654	Proliferating cell nuclear antigen
Gm28062;Hnrnpu		1.38217	-0.234177	Heterogeneous nuclear ribonucleoprotein U
Erh	+	1.38399	-2.79681	Enhancer of rudimentary homolog
Srsf2	+	1.38636	-3.79234	Serine/arginine-rich splicing factor 2
Cct5		1.392	0.205603	T-complex protein 1 subunit epsilon
Rps25		1.40701	0.333537	40S ribosomal protein S25
Nes		1.40759	0.302659	Nestin
Rpl3		1.40765	0.286803	60S ribosomal protein L3
Myl6		1.40873	0.294395	Myosin light polypeptide 6
Snx1		1.4173	-0.579621	Sorting nexin-1
Arcn1		1.42028	0.209211	Coatomer subunit delta
Psmc2		1.42115	0.214828	26S protease regulatory subunit 7
Aldoa;Aldoart1		1.42352	0.192714	Fructose-bisphosphate aldolase A;Fructose-bisphosphate aldolase
Rps14		1.4241	0.39253	40S ribosomal protein S14
Copa		1.4339	0.377146	Coatomer subunit alpha;Coatomer subunit alpha;Xenin;Proxenin
Cdk1		1.45151	-0.212927	Cyclin-dependent kinase 1
Rps8		1.4559	0.430794	40S ribosomal protein S8
Snrnp200		1.45604	0.229107	U5 small nuclear ribonucleoprotein 200 kDa helicase
Dync1h1		1.45644	0.337658	Cytoplasmic dynein 1 heavy chain 1
Myh9		1.47731	0.337992	Myosin-9
Cct6a		1.47764	0.305576	T-complex protein 1 subunit zeta
Tkt		1.47933	0.081178	Transketolase
Nup43		1.48068	-0.870703	Nucleoporin Nup43
Igf2bp2	+	1.4829	-2.02971	Insulin-like growth factor 2 mRNA-binding protein 2
Atp1a1		1.48699	0.395535	Sodium/potassium-transporting ATPase subunit alpha-1
Rcc1		1.49087	0.425366	Regulator of chromosome condensation
Cstb	+	1.49177	-2.64068	Cystatin-B
Lrrc59		1.49321	0.281878	Leucine-rich repeat-containing protein 59
Acat1		1.49531	0.221371	Acetyl-CoA acetyltransferase, mitochondrial
Ythdf1	+	1.49751	-2.28797	YTH domain-containing family protein 1
Cyb5r3		1.49862	0.653044	NADH-cytochrome b5 reductase;NADH-cytochrome b5 reductase 3;NADH-cytochrome b5 reductase 3 membrane-bound form;NADH-cytochrome b5 reductase 3 soluble form
Cog1		1.50206	0.260762	Conserved oligomeric Golgi complex subunit 1
Rpl32		1.5111	0.501055	60S ribosomal protein L32
Rps24		1.51581	0.595202	40S ribosomal protein S24
Capza1		1.51744	0.148738	F-actin-capping protein subunit alpha-1
Cct8		1.51853	0.283847	T-complex protein 1 subunit theta
Ahcy		1.52019	0.121067	Adenosylhomocysteinase
Rpl21		1.52188	0.446686	60S ribosomal protein L21
Hspa4		1.52204	0.291686	Heat shock 70 kDa protein 4
Irf2bp2		1.52416	-0.313133	Interferon regulatory factor 2-binding protein 2
Pak4		1.52458	-1.39225	Serine/threonine-protein kinase PAK 4
Esd		1.52508	-0.126104	S-formylglutathione hydrolase
Cct4		1.52535	0.276078	T-complex protein 1 subunit delta
Eppk1		1.52699	0.258606	Epiplakin
Eif3i		1.52891	0.333892	Eukaryotic translation initiation factor 3 subunit I
Hist1h1b		1.53149	0.244882	Histone H1.5
Luc7l	+	1.54189	-2.83814	Putative RNA-binding protein Luc7-like 1
Flnb		1.54964	0.19849	Filamin-B
Cstf1	+	1.55111	-1.90856	Cleavage stimulation factor subunit 1
Dctn1		1.57147	0.313686	Dynactin subunit 1
Rpl5		1.57379	0.471762	60S ribosomal protein L5
Nedd4		1.5739	-0.360984	E3 ubiquitin-protein ligase NEDD4
Rpl24		1.57604	0.511899	60S ribosomal protein L24
Rbp1		1.57999	-0.552429	Retinol-binding protein 1
Psmc4		1.59331	0.358842	26S protease regulatory subunit 6B
Rrbp1		1.6001	0.24996	Ribosome-binding protein 1
Lsr		1.61045	-1.4603	Lipolysis-stimulated lipoprotein receptor
Eif4g1		1.61114	-0.577456	Eukaryotic translation initiation factor 4 gamma 1
Hsp90ab1		1.61662	0.187703	Heat shock protein HSP 90-beta
Atxn10		1.6235	0.202449	Ataxin-10
Sympk	+	1.62469	-2.04355	Symplekin
Igf2bp3	+	1.63115	-2.14204	Insulin-like growth factor 2 mRNA-binding protein 3
Copb1		1.63332	0.226266	Coatomer subunit beta
Pdzd11	+	1.63942	-1.76116	PDZ domain-containing protein 11
Ubap2l	+	1.63984	-2.60453	Ubiquitin-associated protein 2-like
Hsp90aa1		1.64584	0.371744	Heat shock protein HSP 90-alpha
Ahnak2		1.65513	0.448223
Hist1h2bc;Hist1h2bh;Hist2h2bb;Hist1h2bm;Hist1h2bf;Hist1h2br;Hist1h2bk;Hist1h2bp;Hist1h2bb;Hist1h2ba;Hist3h2ba;Hist3h2bb		1.65857	0.456039	Histone H2B type 1-C/E/G;Histone H2B type 1-H;Histone H2B type 2-B;Histone H2B type 1-M;Histone H2B type 1-F/J/L;Histone H2B;Histone H2B type 1-K;Histone H2B type 1-P;Histone H2B type 1-B;Histone H2B type 1-A;Histone H2B type 3-A;Histone H2B type 3-B
Csde1	+	1.66083	-2.05091	Cold shock domain-containing protein E1
Gsta4		1.66346	0.149282	Glutathione S-transferase A4
Hist1h1c		1.66377	0.345744	Histone H1.2
Lgals3		1.66835	-0.243071	Galectin;Galectin-3
Uhrf1		1.67317	-1.52541	E3 ubiquitin-protein ligase UHRF1
Metap1	+	1.68148	-1.61305	Methionine aminopeptidase 1
Rpl12		1.68863	0.509991	60S ribosomal protein L12
Clk3	+	1.69497	-2.22359	Dual specificity protein kinase CLK3
Sorbs2	+	1.69506	-2.53088	Sorbin and SH3 domain-containing protein 2
Vcl		1.69583	-1.05797	Vinculin
Ppia		1.69904	-0.202808	Peptidyl-prolyl cis-trans isomerase A;Peptidyl-prolyl cis-trans isomerase A, N-terminally processed
Rpl7a		1.7061	0.301535	60S ribosomal protein L7a
Syncrip		1.70964	-0.717031	Heterogeneous nuclear ribonucleoprotein Q
Parp1		1.71432	-0.244077	Poly [ADP-ribose] polymerase 1
Ptbp1		1.72181	-0.480904	Polypyrimidine tract-binding protein 1
Rbm25		1.73321	0.243746	RNA-binding protein 25
Rps3a		1.73372	0.458257	40S ribosomal protein S3a
Nup107	+	1.74003	-1.92271	Nuclear pore complex protein Nup107
Tcp1		1.74143	0.303923	T-complex protein 1 subunit alpha
Tmpo		1.74284	0.361179	Lamina-associated polypeptide 2, isoforms beta/delta/epsilon/gamma;Lamina-associated polypeptide 2, isoforms alpha/zeta
Atp2a2		1.74397	0.285021	Calcium-transporting ATPase;Sarcoplasmic/endoplasmic reticulum calcium ATPase 2
Hnrnpl		1.77042	-0.855424	Heterogeneous nuclear ribonucleoprotein L
Rpl14		1.79176	0.513949	60S ribosomal protein L14
Pfn1		1.79224	-0.240201	Profilin-1;Profilin
Rpl9		1.79781	0.346224	60S ribosomal protein L9
Rpl13a		1.8068	0.364686	60S ribosomal protein L13a
Cd2ap		1.81245	0.389706	CD2-associated protein
Fam208a	+	1.81638	-2.28146	Protein FAM208A
Ahnak		1.82692	0.299484
Atrx		1.82978	-1.16241	Transcriptional regulator ATRX
Ptrf		1.84029	0.318702	Polymerase I and transcript release factor
Rpn1		1.86405	0.529596	Dolichyl-diphosphooligosaccharide--protein glycosyltransferase subunit 1
Atp5a1		1.8718	0.584047	ATP synthase subunit alpha, mitochondrial;ATP synthase subunit alpha
Anp32a		1.88618	-0.299815	Acidic leucine-rich nuclear phosphoprotein 32 family member A
Zmiz1	+	1.88846	-1.56006	Zinc finger MIZ domain-containing protein 1
Mllt4	+	1.89665	-4.32993	Afadin
Mri1		1.90297	0.106594	Methylthioribose-1-phosphate isomerase
Rpl23		1.90493	0.293915	60S ribosomal protein L23
Rpl7		1.91037	0.408901	60S ribosomal protein L7
Nufip2	+	1.9222	-3.05883	Nuclear fragile X mental retardation-interacting protein 2
Flot2		1.93197	1.20976	Flotillin-2
Hnrnpc		1.93739	-0.316329	Heterogeneous nuclear ribonucleoproteins C1/C2
Atp5b		1.94214	0.672482	ATP synthase subunit beta, mitochondrial
Rbm39		1.94896	-0.36846	RNA-binding protein 39
Matr3		1.95612	-0.368846	Matrin-3
Hspa1a;Hspa1b		1.9694	0.143858	Heat shock 70 kDa protein 1A;Heat shock 70 kDa protein 1B
Paics		1.98203	0.281635	Multifunctional protein ADE2;Phosphoribosylaminoimidazole-succinocarboxamide synthase;Phosphoribosylaminoimidazole carboxylase
Aldh18a1		1.98867	0.455421	Delta-1-pyrroline-5-carboxylate synthase;Glutamate 5-kinase;Gamma-glutamyl phosphate reductase
Prkar1a		1.9924	0.600363	cAMP-dependent protein kinase type I-alpha regulatory subunit;cAMP-dependent protein kinase type I-alpha regulatory subunit, N-terminally processed
Eif4a3;Gm8994		1.99858	-0.565465	Eukaryotic initiation factor 4A-III;Eukaryotic initiation factor 4A-III, N-terminally processed
Pdcd6ip		2.00144	-0.285798	Programmed cell death 6-interacting protein
Cct3		2.00281	0.259705	T-complex protein 1 subunit gamma
Hnrnpab		2.00744	-0.32757	Heterogeneous nuclear ribonucleoprotein A/B
Igf2bp1	+	2.01046	-3.74684	Insulin-like growth factor 2 mRNA-binding protein 1
Hnrnpm		2.02319	-0.377794	Heterogeneous nuclear ribonucleoprotein M
Gfpt1		2.02386	0.582766	Glutamine--fructose-6-phosphate aminotransferase [isomerizing] 1
Ipo7		2.03972	-1.27798	Importin-7
Ruvbl1		2.04767	0.268308	RuvB-like 1
Atxn2	+	2.04894	-2.70389	Ataxin-2
Rnh1		2.06059	-0.341068	Ribonuclease inhibitor
Iqgap1		2.06453	0.366421	Ras GTPase-activating-like protein IQGAP1
Lmnb1		2.06694	0.409346	Lamin-B1
Acaa1a;Acaa1b		2.06924	0.644443	3-ketoacyl-CoA thiolase A, peroxisomal;3-ketoacyl-CoA thiolase B, peroxisomal
Sltm	+	2.07176	-5.12589	SAFB-like transcription modulator
Rps3		2.08229	0.263706	40S ribosomal protein S3
Lrrfip1		2.08272	0.446715	Leucine-rich repeat flightless-interacting protein 1
Ruvbl2		2.08378	0.229857	RuvB-like 2
Actr2		2.08615	0.203318	Actin-related protein 2
Luc7l3		2.09869	-0.772156	Luc7-like protein 3
Rars		2.10169	0.406628	Arginine--tRNA ligase, cytoplasmic
Myo18a		2.12378	0.262852	Unconventional myosin-XVIIIa
Tpt1	+	2.12548	-1.62758	Translationally-controlled tumor protein
Flii		2.13916	0.361553	Protein flightless-1 homolog
Gmps	+	2.15972	-2.06434	GMP synthase [glutamine-hydrolyzing]
Hnrnpul1		2.16113	-0.609203	Heterogeneous nuclear ribonucleoprotein U-like protein 1
Eprs		2.16512	0.342857	Bifunctional glutamate/proline--tRNA ligase;Glutamate--tRNA ligase;Proline--tRNA ligase
Pphln1		2.1658	-0.711026	Periphilin-1
Vars		2.16974	0.248615	Valine--tRNA ligase
Hspa9		2.17015	0.471663	Stress-70 protein, mitochondrial
Akap8	+	2.17088	-3.39411	A-kinase anchor protein 8
Ythdf3	+	2.1785	-3.67868	YTH domain-containing family protein 3
Qars		2.21245	0.538921
Nars		2.2127	0.460941	Asparagine--tRNA ligase, cytoplasmic
Pdlim1		2.24308	-0.444056	PDZ and LIM domain protein 1
Pspc1		2.24824	-0.648925	Paraspeckle component 1
Lsm12	+	2.26082	-3.94651	Protein LSM12 homolog
Kars		2.26252	0.591761	Lysine--tRNA ligase
H2afy		2.27168	0.401892	Core histone macro-H2A.1
Pcbp2;Pcbp3		2.29483	-0.719365	Poly(rC)-binding protein 2;Poly(rC)-binding protein 3
Hmg20a		2.30271	-1.32349	High mobility group protein 20A
Slc25a5		2.30504	0.511314	ADP/ATP translocase 2;ADP/ATP translocase 2, N-terminally processed
Cpsf6	+	2.30589	-1.3479	Cleavage and polyadenylation specificity factor subunit 6
Lonp1		2.31029	1.33961	Lon protease homolog, mitochondrial
Cfl1		2.31037	0.148611	Cofilin-1
Ckap4	+	2.31313	1.6591	Cytoskeleton-associated protein 4
Sars		2.32287	0.68239	Serine--tRNA ligase, cytoplasmic
Cct7		2.32315	0.451272	T-complex protein 1 subunit eta
Idh2		2.32742	0.461742	Isocitrate dehydrogenase [NADP], mitochondrial
Ilf3		2.34357	-0.634371	Interleukin enhancer-binding factor 3
Sfpq		2.3525	-0.73645	Splicing factor, proline- and glutamine-rich
Hnrnpd		2.35337	-0.454783	Heterogeneous nuclear ribonucleoprotein D0
Pdia3		2.35694	0.828895	Protein disulfide-isomerase A3
Pkm		2.37618	0.252453	Pyruvate kinase PKM
Lasp1		2.37822	-0.664673	LIM and SH3 domain protein 1
Larp4	+	2.39225	-2.67725	La-related protein 4
Mvp		2.40146	0.796677	Major vault protein
Anxa7		2.40215	-1.11088	Annexin A7
Cad		2.41729	0.576819	CAD protein;Glutamine-dependent carbamoyl-phosphate synthase;Aspartate carbamoyltransferase;Dihydroorotase
G3bp1		2.42473	-0.762824	Ras GTPase-activating protein-binding protein 1
Rbm15	+	2.44777	-2.72419
Gm8991;Gm9242;Hnrnpa3;Gm6793		2.46694	-0.623146	Heterogeneous nuclear ribonucleoprotein A3
Cenpv		2.47098	0.313105	Centromere protein V
Sep-07		2.47676	0.660821	Septin-7
Ywhaz		2.47739	-0.36587	14-3-3 protein zeta/delta
Tes		2.49597	-0.708448	Testin
Ogdh	+	2.50491	-3.16417	2-oxoglutarate dehydrogenase, mitochondrial
Ddx1		2.51548	-0.738676	ATP-dependent RNA helicase DDX1
Rbms1	+	2.52299	-3.92409	RNA-binding motif, single-stranded-interacting protein 1
Hsp90b1		2.53053	0.705023	Endoplasmin
Actn4		2.5319	-0.976399	Alpha-actinin-4
Eif3j1;Eif3j2		2.5321	0.547028	Eukaryotic translation initiation factor 3 subunit J-A;Eukaryotic translation initiation factor 3 subunit J-B
Vdac2		2.55665	0.31521	Voltage-dependent anion-selective channel protein 2
Sf3b2		2.62528	0.517377
FAM120A	+	2.62771	-2.89642	Constitutive coactivator of PPAR-gamma-like protein 1
Otud4	+	2.6316	-1.97949	OTU domain-containing protein 4
Aldh1a7	+	2.63231	-3.80766	Aldehyde dehydrogenase, cytosolic 1
Fmr1	+	2.64708	-2.51199	Fragile X mental retardation protein 1 homolog
Actn1	+	2.65756	-1.70586	Alpha-actinin-1
Snai1	+	2.68871	-4.16607	Zinc finger protein SNAI1
Hsd17b4		2.68919	0.501416	Peroxisomal multifunctional enzyme type 2;(3R)-hydroxyacyl-CoA dehydrogenase;Enoyl-CoA hydratase 2
Hspd1		2.69344	0.530214	60 kDa heat shock protein, mitochondrial
Ctnna1		2.69773	-1.09488	Catenin alpha-1
Upf1	+	2.70455	-2.42531	Regulator of nonsense transcripts 1
Rpl30		2.72844	0.640725	60S ribosomal protein L30
Ugdh		2.73291	0.511925	UDP-glucose 6-dehydrogenase
Safb2	+	2.74304	-6.03655	Scaffold attachment factor B2
Sri		2.75686	-0.685579	Sorcin
Hnrnpf		2.75816	-0.81793	Heterogeneous nuclear ribonucleoprotein F;Heterogeneous nuclear ribonucleoprotein F, N-terminally processed
Rbpms	+	2.75947	-4.71047	RNA-binding protein with multiple splicing
Mbnl2	+	2.77698	-3.64344	Muscleblind-like protein 2
Ctnnb1		2.77748	-1.01556	Catenin beta-1
Pdlim5		2.77781	-0.873428	PDZ and LIM domain protein 5
Dhx9		2.79035	-0.504005	ATP-dependent RNA helicase A
Ddx3x;D1Pas1		2.80673	-0.70082	ATP-dependent RNA helicase DDX3X;Putative ATP-dependent RNA helicase Pl10
Cat		2.83826	0.695193	Catalase
Vasp	+	2.83956	-1.583	Vasodilator-stimulated phosphoprotein
Mlxip	+	2.84944	-3.682	MLX-interacting protein
Cxadr	+	2.86794	-3.30958	Coxsackievirus and adenovirus receptor homolog
Fndc3b	+	2.87149	-2.20825	Fibronectin type III domain-containing protein 3B
Phb		2.87985	0.625368	Prohibitin
Pcbp1		2.88656	-0.648495	Poly(rC)-binding protein 1
Fnbp1l	+	2.91681	-4.30801	Formin-binding protein 1-like
Ran;1700009N14Rik		2.92445	-0.432284	GTP-binding nuclear protein Ran
Snrnp70	+	2.93807	-1.3215	U1 small nuclear ribonucleoprotein 70 kDa
Gspt1;Gspt2		2.94656	-0.915707	Eukaryotic peptide chain release factor GTP-binding subunit ERF3A;Eukaryotic peptide chain release factor GTP-binding subunit ERF3B
Gnb2		2.94987	-0.507676	Guanine nucleotide-binding protein G(I)/G(S)/G(T) subunit beta-2
Hspa5		2.95978	0.524649	78 kDa glucose-regulated protein
Immt		2.96485	0.680412	MICOS complex subunit Mic60
Rcor1	+	2.98425	-2.39217	REST corepressor 1
Cpsf1	+	2.98655	-3.14366	Cleavage and polyadenylation specificity factor subunit 1
Wars		3.01074	0.2669	Tryptophan--tRNA ligase, cytoplasmic;T1-TrpRS;T2-TrpRS
Myof		3.01341	0.605856	Myoferlin
Msn		3.02941	0.480699	Moesin
Pds5b	+	3.03238	-1.47671	Sister chromatid cohesion protein PDS5 homolog B
Srsf10	+	3.06263	-4.99282	Serine/arginine-rich splicing factor 10
Cdc123	+	3.06758	-3.5126	Cell division cycle protein 123 homolog
Elavl1		3.07417	-0.7332	ELAV-like protein 1
U2af1;U2af1l4		3.07785	-0.692469	Splicing factor U2AF 35 kDa subunit;Splicing factor U2AF 26 kDa subunit
Hnrnpa2b1		3.0819	-0.718052	Heterogeneous nuclear ribonucleoproteins A2/B1
Glud1		3.08244	0.571304	Glutamate dehydrogenase 1, mitochondrial
Dnaja3	+	3.09546	-2.8613	DnaJ homolog subfamily A member 3, mitochondrial
Hk1		3.10445	0.302754	Hexokinase;Hexokinase-1
Rpl6;Gm5428		3.1117	0.552252	60S ribosomal protein L6
Ddx5		3.11192	-0.942954	Probable ATP-dependent RNA helicase DDX5
Hnrnpa0		3.12143	-0.786084	Heterogeneous nuclear ribonucleoprotein A0
Prrc2c	+	3.12223	-2.51476	Protein PRRC2C
Hnrnpk;Gm7964		3.12934	-0.651247	Heterogeneous nuclear ribonucleoprotein K
Jcad	+	3.14081	-3.27256	Junctional protein associated with coronary artery disease
Smarca5	+	3.14495	-1.84027	SWI/SNF-related matrix-associated actin-dependent regulator of chromatin subfamily A member 5
Rmnd1	+	3.15859	-3.60455	Required for meiotic nuclear division protein 1 homolog
Fubp1		3.16001	-0.707927	Far upstream element-binding protein 1
Hnrnph1		3.16186	-0.77872	Heterogeneous nuclear ribonucleoprotein H;Heterogeneous nuclear ribonucleoprotein H, N-terminally processed
Rbm14		3.16733	-0.926596	RNA-binding protein 14
Lmna		3.18583	0.519555	Prelamin-A/C;Lamin-A/C
Pum2	+	3.18851	-2.10981	Pumilio homolog 2
Stam2	+	3.19834	-3.11474	Signal transducing adapter molecule 2
Stam	+	3.2007	-4.65613	Signal transducing adapter molecule 1
Sep-09		3.22265	0.457326	Septin-9
Ranbp2	+	3.22404	-7.4113	E3 SUMO-protein ligase RanBP2
Ylpm1	+	3.23441	-4.25487	YLP motif-containing protein 1
Larp4b	+	3.23492	-3.92962	La-related protein 4B
Rbm47	+	3.24325	-4.3104	RNA-binding protein 47
Gja1	+	3.24554	-3.5279	Gap junction alpha-1 protein
Dpysl2		3.24698	0.646399	Dihydropyrimidinase-related protein 2
Lgals9		3.26748	-0.726138	Galectin;Galectin-9
Ostf1	+	3.27471	-1.6507	Osteoclast-stimulating factor 1
Atxn2l	+	3.28818	-5.85198	Ataxin-2-like protein
Srrm2		3.2917	0.469693	Serine/arginine repetitive matrix protein 2
Nudt21	+	3.30481	-1.74803	Cleavage and polyadenylation specificity factor subunit 5
Rassf7	+	3.31301	-3.32483	Ras association domain-containing protein 7
Eif2s3x		3.31625	-0.321066	Eukaryotic translation initiation factor 2 subunit 3, X-linked
Ctbp2	+	3.35212	-1.34644	C-terminal-binding protein 2
Hnrnpa1		3.36757	-0.761367	Heterogeneous nuclear ribonucleoprotein A1;Heterogeneous nuclear ribonucleoprotein A1, N-terminally processed
Lars		3.4146	0.491206	Leucine--tRNA ligase, cytoplasmic
Top2a		3.441	0.31798	DNA topoisomerase 2-alpha
Qki	+	3.44972	-3.6074	Protein quaking
Myo1e	+	3.46653	-1.78611	Unconventional myosin-Ie
Esrp2	+	3.47143	-2.93942	Epithelial splicing regulatory protein 2
Msi2	+	3.47224	-4.53367	RNA-binding protein Musashi homolog 2
Impdh2	+	3.47451	2.42016	Inosine-5-monophosphate dehydrogenase 2
Eif5a;Eif5a2		3.50024	-0.322541	Eukaryotic translation initiation factor 5A;Eukaryotic translation initiation factor 5A-1;Eukaryotic translation initiation factor 5A-2
Luc7l2		3.50647	-0.768076	Putative RNA-binding protein Luc7-like 2
Srrm1	+	3.51073	-1.80323	Serine/arginine repetitive matrix protein 1
Nudc	+	3.55167	-1.95089	Nuclear migration protein nudC
Srsf9	+	3.5578	-4.45588	Serine/arginine-rich splicing factor 9
Vcp		3.56668	0.959519	Transitional endoplasmic reticulum ATPase
Fuk	+	3.61715	-4.53741
Usp15	+	3.65459	-2.71809	Ubiquitin carboxyl-terminal hydrolase 15
Tjp2	+	3.70875	-1.81741	Tight junction protein ZO-2
Tjp1	+	3.71095	-5.29233	Tight junction protein ZO-1
Kdm1a	+	3.74336	-3.77525	Lysine-specific histone demethylase 1A
Hgs	+	3.75446	-5.15861	Hepatocyte growth factor-regulated tyrosine kinase substrate
Pfkl		3.75513	0.752891	ATP-dependent 6-phosphofructokinase, liver type
Srsf6	+	3.78087	-2.07911	Serine/arginine-rich splicing factor 6
Khsrp		3.81533	-0.822405	Far upstream element-binding protein 2
Lpp	+	3.84627	-4.17892	Lipoma-preferred partner homolog
U2af2	+	3.86777	-4.48032	Splicing factor U2AF 65 kDa subunit
Ddx17		3.90019	-0.961031	Probable ATP-dependent RNA helicase DDX17
Magi1	+	3.911	-6.15126	Membrane-associated guanylate kinase, WW and PDZ domain-containing protein 1
Plekha7	+	3.94799	-4.77388	Pleckstrin homology domain-containing family A member 7
Zfml;Znf638	+	3.96609	-7.42766	Zinc finger protein 638
Tra2b	+	3.99866	-6.42498	Transformer-2 protein homolog beta
Tial1	+	4.00168	-3.81374	Nucleolysin TIAR
Srsf7	+	4.0272	-1.9752	Serine/arginine-rich splicing factor 7
Ckap5	+	4.0358	-2.8423	Cytoskeleton-associated protein 5
Tnpo1	+	4.09651	-1.84404	Transportin-1
Pabpc4;Gm10110	+	4.1489	-5.95904	Polyadenylate-binding protein
Fubp3	+	4.16168	-2.42577
Rbm12b2	+	4.17934	-2.96465	RNA-binding protein 12B-B
Srsf5	+	4.19639	-5.05834	Serine/arginine-rich splicing factor 5
Uba5	+	4.22965	-6.24191	Ubiquitin-like modifier-activating enzyme 5
Vapb	+	4.23228	-3.23106	Vesicle-associated membrane protein-associated protein B
Traf4	+	4.24193	-4.55586	TNF receptor-associated factor 4
Ncoa5	+	4.24477	-6.25786	Nuclear receptor coactivator 5
Aldh1a1	+	4.27715	-7.1853	Retinal dehydrogenase 1
Srsf1	+	4.34502	-3.02077	Serine/arginine-rich splicing factor 1
Rbfox2;Rbfox1	+	4.44613	-5.16182	RNA binding protein fox-1 homolog 2;RNA binding protein fox-1 homolog 1
Dld	+	4.49185	-2.03704	Dihydrolipoyl dehydrogenase, mitochondrial
Pabpc1	+	4.49732	-4.70533	Polyadenylate-binding protein 1
Magi3	+	4.53582	-5.2275	Membrane-associated guanylate kinase, WW and PDZ domain-containing protein 3
Ythdc1	+	4.57741	-3.63381	YTH domain-containing protein 1
Ptpn23	+	4.66325	-3.7495	Tyrosine-protein phosphatase non-receptor type 23
Srsf3;Gm12355	+	4.84471	-2.31229	Serine/arginine-rich splicing factor 3
Nfkb2	+	4.86523	-5.3596	Nuclear factor NF-kappa-B p100 subunit;Nuclear factor NF-kappa-B p52 subunit
Aldh2	+	4.97397	-3.04673	Aldehyde dehydrogenase, mitochondrial
Nxf1	+	4.98474	-3.90858	Nuclear RNA export factor 1
Cgnl1	+	5.02589	-4.26251	Cingulin-like protein 1
Safb	+	5.05173	-7.06841	Scaffold attachment factor B1
Fkbp15	+	5.36681	-6.614	FK506-binding protein 15;Peptidyl-prolyl cis-trans isomerase
Tacc2	+	5.42112	-5.75078	Transforming acidic coiled-coil-containing protein 2
Rbmxl1	+	5.73016	-3.30818	RNA binding motif protein, X-linked-like-1
Ptbp3	+	5.86884	-4.07711	Polypyrimidine tract-binding protein 3
Cgn	+	5.95314	-6.58566	Cingulin
Ugp2	+	6.02949	-9.684	UTP--glucose-1-phosphate uridylyltransferase
Pard3	+	6.43141	-4.57643	Partitioning defective 3 homolog
Tpp2		NaN	0	Tripeptidyl-peptidase 2
Acox1		NaN	0	Peroxisomal acyl-coenzyme A oxidase 1
Set		NaN	0	Protein SET
Aldh3a2		NaN	0	Aldehyde dehydrogenase;Fatty aldehyde dehydrogenase
Aifm1		NaN	0	Apoptosis-inducing factor 1, mitochondrial
Rps15		NaN	0	40S ribosomal protein S15
Gar1		NaN	0	H/ACA ribonucleoprotein complex subunit 1
Dnm1l		NaN	0	Dynamin-1-like protein
Trip11		NaN	0
Golga3		NaN	0	Golgin subfamily A member 3
Gm17669;Rpl29;Gm5218;Gm3550;Gm10709		NaN	0	60S ribosomal protein L29
Cops4		NaN	0	COP9 signalosome complex subunit 4
Add1		NaN	0	Alpha-adducin
Eml4		NaN	0	Echinoderm microtubule-associated protein-like 4
Edc4		NaN	0	Enhancer of mRNA-decapping protein 4
Cux1		NaN	0	Homeobox protein cut-like;Homeobox protein cut-like 1;Protein CASP
Myh14		NaN	0	Myosin-14
Prdx4		NaN	0	Peroxiredoxin-4
Emg1		NaN	0	Ribosomal RNA small subunit methyltransferase NEP1
Sptlc1		NaN	0	Serine palmitoyltransferase 1
Slk		NaN	0	STE20-like serine/threonine-protein kinase
Eef1b;Eef1b2		NaN	0	Elongation factor 1-beta
Pdia4		NaN	0	Protein disulfide-isomerase A4
Map1b		NaN	0	Microtubule-associated protein 1B;MAP1B heavy chain;MAP1 light chain LC1
Mut		NaN	0	Methylmalonyl-CoA mutase, mitochondrial
Hmga1		NaN	0	High mobility group protein HMG-I/HMG-Y
Prdx3		NaN	0	Thioredoxin-dependent peroxide reductase, mitochondrial
Nsf		NaN	0	Vesicle-fusing ATPase
Stom		NaN	0	Erythrocyte band 7 integral membrane protein
Snrpd2;Gm5449		NaN	0	Small nuclear ribonucleoprotein Sm D2
Rpl22		NaN	0	60S ribosomal protein L22
Ywhah		NaN	0	14-3-3 protein eta
Psmd1		NaN	0	26S proteasome non-ATPase regulatory subunit 1
Mccc2		NaN	0	Methylcrotonoyl-CoA carboxylase beta chain, mitochondrial
Mcu		NaN	0	Calcium uniporter protein, mitochondrial
Hadh		NaN	0	Hydroxyacyl-coenzyme A dehydrogenase, mitochondrial
Gart		NaN	0	Trifunctional purine biosynthetic protein adenosine-3;Phosphoribosylamine--glycine ligase;Phosphoribosylformylglycinamidine cyclo-ligase;Phosphoribosylglycinamide formyltransferase
Cdc5l		NaN	0	Cell division cycle 5-like protein
Ppp2r2a;Ppp2r2d		NaN	0	Serine/threonine-protein phosphatase 2A 55 kDa regulatory subunit B alpha isoform;Serine/threonine-protein phosphatase 2A 55 kDa regulatory subunit B delta isoform
Clpx		NaN	0	ATP-dependent Clp protease ATP-binding subunit clpX-like, mitochondrial
Lrpprc		NaN	0	Leucine-rich PPR motif-containing protein, mitochondrial
Aars		NaN	0	Alanine--tRNA ligase, cytoplasmic
Marf1		NaN	0	Meiosis arrest female protein 1
Dlat		NaN	0	Dihydrolipoyllysine-residue acetyltransferase component of pyruvate dehydrogenase complex, mitochondrial
Cpne3		NaN	0	Copine-3
C1qbp		NaN	0	Complement component 1 Q subcomponent-binding protein, mitochondrial
Twf1		NaN	0	Twinfilin-1
Atad3		NaN	0	ATPase family AAA domain-containing protein 3
Hadhb		NaN	0	Trifunctional enzyme subunit beta, mitochondrial;3-ketoacyl-CoA thiolase
Arhgdia		NaN	0	Rho GDP-dissociation inhibitor 1
Golga1		NaN	0	Golgin subfamily A member 1
Gars		NaN	0	Glycine--tRNA ligase
Tomm70a		NaN	0	Mitochondrial import receptor subunit TOM70
Rpl22l1		NaN	0	60S ribosomal protein L22-like 1
Wdr12		NaN	0	Ribosome biogenesis protein WDR12
Hip1r		NaN	0	Huntingtin-interacting protein 1-related protein
Add3		NaN	0	Gamma-adducin
Rdh11		NaN	0	Retinol dehydrogenase 11
Eif3g		NaN	0	Eukaryotic translation initiation factor 3 subunit G
Ap3b1		NaN	0	AP-3 complex subunit beta-1
Uso1		NaN	0	General vesicular transport factor p115
