# Supplementary material for: Non-canonical functions of SNAIL drive context-specific cancer progression
Source: Nat Commun. 2023 Mar 7;14:1201. doi: 10.1038/s41467-023-36505-0 (PMC9992512; doi:10.1038/s41467-023-36505-0)
Supplement: Supplementary file 4 — Supplementary Data 2 [file 41467_2023_36505_MOESM4_ESM.xlsx]

## Sheet: CRISPR-Cas geneome screen
Gene	sgRNA	Essential Lawson et al., 2020	Snail_OE|beta	Snail_OE|z	Snail_OE|p-value	Snail_OE|fdr	Snail_OE|fdr significant	Snail_OE|wald-p-value	Snail_OE|wald-fdr	Snail_KO|beta	Snail_KO|z	Snail_KO|p-value	Snail_KO|fdr	Snail_KO|fdr significant	Snail_KO|wald-p-value	Snail_KO|wald-fdr	delta beta score (OE-KO)
Tsc2	4		-1.5924	-0.16706	0	0	+	0.86732	0.99994	3.1259	0.33784	0	0	+	0.73548	0.93912	-4.7183
Npc1	4		-2.8064	-1.6984	0	0	+	0.089426	0.49967	1.5931	0.98729	0	0	+	0.3235	0.81935	-4.3995
Myrf	4		-3.5083	-4.0258	0	0	+	5.68e-05	0.00079711	0.66505	0.78858	0.0039663	0.02619	+	0.43036	0.84358	-4.17335
Shoc2	4		-4.7616	-9.1221	0	0	+	7.37e-20	5.64e-17	-0.58905	-1.2115	0.0020799	0.014874	+	0.22572	0.79812	-4.17255
Vmn1r128	4		-4.3719	-6.1151	0	0	+	9.65e-10	5.18e-08	-0.54208	-0.77502	0.0037729	0.025113	+	0.43833	0.84585	-3.82982
Tsc1	4		-1.5308	-0.65945	0	0	+	0.50961	0.99994	1.9503	0.84333	0	0	+	0.39904	0.83356	-3.4811
Supt20	4		-1.6489	-0.74566	0	0	+	0.45587	0.99994	1.8195	0.83611	0	0	+	0.40309	0.83386	-3.4684
Ccdc101	4		-2.4961	-3.6159	0	0	+	0.00029928	0.0035499	0.90743	1.3513	9.674e-05	0.00088183	+	0.17659	0.77777	-3.40353
Gm10662	4		-3.0313	-5.2367	0	0	+	1.63e-07	4.41e-06	0.35116	0.61156	0.18086	0.44935		0.54083	0.87202	-3.38246
Vmn1r143	3		-3.7335	-6.065	0	0	+	1.32e-09	6.77e-08	-0.40257	-0.66583	0.045661	0.18298		0.50552	0.86177	-3.33093
Gm5891	4		-2.6251	-4.5715	0	0	+	4.84e-06	8.99e-05	0.59363	1.0418	0.010061	0.057206		0.29749	0.81606	-3.21873
Keap1	4		-4.6883	-9.3577	0	0	+	8.15e-21	6.74e-18	-1.5125	-3.0492	0	0	+	0.0022947	0.027423	-3.1758
Gm8693	4		-3.0866	-5.9594	0	0	+	2.53e-09	1.19e-07	0.056836	0.11047	0.86481	0.94859		0.91203	0.98462	-3.14344
Npc2	4		-1.508	-1.0448	0	0	+	0.2961	0.99994	1.5866	1.109	0	0	+	0.26742	0.80941	-3.0946
Dhx29	4		-1.6003	-1.2132	0	0	+	0.22507	0.89675	1.4584	1.1227	0	0	+	0.26157	0.80854	-3.0587
Rps15	4	Yes	-5.7741	-4.9421	0	0	+	7.73e-07	1.77e-05	-2.7166	-2.6116	0	0	+	0.0090132	0.092567	-3.0575
Arf4	4		-3.7683	-6.9644	0	0	+	3.3e-12	4.26e-10	-0.72504	-1.3507	0.0004837	0.0038911	+	0.1768	0.77777	-3.04326
Vmn1r148	4		-3.1131	-6.5994	0	0	+	4.13e-11	3.62e-09	-0.082443	-0.17666	0.38696	0.66862		0.85978	0.97328	-3.03066
Cpd	4		-3.0131	-6.6136	0	0	+	3.75e-11	3.33e-09	0.016479	0.03681	0.70804	0.87365		0.97064	0.99474	-3.02958
Ppp2r1a	4		-4.3858	-6.8285	0	0	+	8.58e-12	9.29e-10	-1.4524	-2.3257	0	0	+	0.020035	0.18549	-2.9334
Usp7	4		-5.1353	-11.29	0	0	+	1.48e-29	2.78e-26	-2.2448	-4.9485	0	0	+	7.48e-07	2.11e-05	-2.8905
Ube2m	4		-3.4045	-6.3437	0	0	+	2.24e-10	1.54e-08	-0.53847	-1.0181	0.0038696	0.025682	+	0.30863	0.81935	-2.86603
Gm6902	4		-2.5893	-6.2117	0	0	+	5.24e-10	3.11e-08	0.26236	0.63337	0.37375	0.65709		0.52649	0.86768	-2.85166
Taf6l	4		-2.0718	-3.2198	0	0	+	0.0012827	0.012867	0.7758	1.2133	0.0004837	0.0038911	+	0.22502	0.79812	-2.8476
Zbtb7a	4		-3.758	-8.1485	0	0	+	3.68e-16	1.19e-13	-0.96059	-2.1428	0	0	+	0.032126	0.27825	-2.79741
Fbxw7	4		0.35746	0.038676	0.078311	0.21238		0.96915	0.99994	3.1476	0.34146	0	0	+	0.73276	0.93821	-2.79014
Erbb3	4		-3.1293	-5.6088	0	0	+	2.04e-08	7.19e-07	-0.34661	-0.64116	0.03473	0.15024		0.52142	0.86616	-2.78269
Vmn1r132	4		-2.6309	-5.4131	0	0	+	6.19e-08	1.9e-06	0.13012	0.27726	0.83665	0.93583		0.78158	0.95156	-2.76102
Defa2	1		-5.5208	-5.1585	0	0	+	2.49e-07	6.45e-06	-2.7738	-2.5917	0	0	+	0.009551	0.097507	-2.747
Rab10	4		-4.5926	-9.8607	0	0	+	6.16e-23	6.37e-20	-1.8768	-4.132	0	0	+	3.6e-05	0.00066321	-2.7158
Crebbp	4		-2.2992	-4.3646	0	0	+	1.27e-05	0.00021058	0.35391	0.67728	0.17631	0.44268		0.49823	0.86044	-2.65311
Kmt2d	4		-2.7007	-6.729	0	0	+	1.71e-11	1.66e-09	-0.061104	-0.15325	0.4467	0.71523		0.8782	0.9783	-2.6396
Usp22	4		-1.3105	-1.1876	0	0	+	0.23499	0.91532	1.2914	1.181	0	0	+	0.2376	0.80095	-2.6019
Taf5l	4		-1.7377	-2.5359	0	0	+	0.011216	0.087735	0.85901	1.2727	9.674e-05	0.00088183	+	0.20313	0.79193	-2.59671
Fam60a	4		-2.2978	-4.6611	0	0	+	3.15e-06	6.15e-05	0.28444	0.57895	0.31474	0.60298		0.56262	0.88167	-2.58224
Tada2b	4		-2.1449	-5.1815	0	0	+	2.2e-07	5.8e-06	0.42853	1.0463	0.082519	0.27322		0.29544	0.81604	-2.57343
Vmn1r95	3		-2.1949	-3.3585	0	0	+	0.00078369	0.008313	0.30703	0.47292	0.32132	0.60982		0.63627	0.90648	-2.50193
Mdm4	4		-3.0813	-6.6853	0	0	+	2.3e-11	2.15e-09	-0.58158	-1.2884	0.0022734	0.016096	+	0.19762	0.79033	-2.49972
Eed	4		-1.7177	-2.0846	0	0	+	0.037109	0.24724	0.7689	0.93758	0.00053207	0.004234	+	0.34846	0.82105	-2.4866
Tead1	4		-1.8814	-2.5676	0	0	+	0.01024	0.080991	0.59906	0.81926	0.0094805	0.05446		0.41264	0.83644	-2.48046
Gm20867	4		-2.0402	-4.2596	0	0	+	2.05e-05	0.00032191	0.40845	0.8677	0.10211	0.31517		0.38556	0.83141	-2.44865
Mtch2	4		-3.5997	-7.6762	0	0	+	1.64e-14	3.76e-12	-1.1863	-2.5863	0	0	+	0.0097013	0.098703	-2.4134
Eif2s1	4	Yes	-5.5004	-5.0379	0	0	+	4.71e-07	1.14e-05	-3.0987	-3.1781	0	0	+	0.0014824	0.018608	-2.4017
Kat8	4	Yes	-4.6702	-3.7598	0	0	+	0.00017002	0.0021342	-2.2771	-2.0845	0	0	+	0.037118	0.31579	-2.3931
Ptbp1	4		-1.6477	-3.6906	0	0	+	0.00022369	0.0027413	0.691	1.5604	0.0029022	0.020027	+	0.11867	0.6965	-2.3387
Junb	4		-2.9991	-6.4278	0	0	+	1.29e-10	9.49e-09	-0.66732	-1.4667	0.0010158	0.0078241	+	0.14244	0.73659	-2.33178
Kif18b	4		-3.5316	-5.6091	0	0	+	2.03e-08	7.19e-07	-1.2011	-2.028	0	0	+	0.042556	0.35348	-2.3305
Tyms	4		-5.4338	-6.7034	0	0	+	2.04e-11	1.92e-09	-3.1273	-3.8823	0	0	+	0.00010346	0.0017278	-2.3065
Zc3h12a	4		-2.3388	-6.3164	0	0	+	2.68e-10	1.76e-08	-0.032646	-0.089648	0.53608	0.77884		0.92857	0.98701	-2.30615
Grb2	4		-5.473	-9.0901	0	0	+	9.89e-20	7.05e-17	-3.1695	-5.3211	0	0	+	1.03e-07	3.75e-06	-2.3035
Mbd2	4		-2.1122	-5.9376	0	0	+	2.89e-09	1.33e-07	0.19107	0.54193	0.60013	0.81637		0.58786	0.88941	-2.30327
Fosl1	4		-3.948	-7.751	0	0	+	9.12e-15	2.19e-12	-1.6471	-3.3342	0	0	+	0.0008556	0.011405	-2.3009
Oxsr1	4		-3.0096	-7.1377	0	0	+	9.49e-13	1.42e-10	-0.71913	-1.7113	0.0004837	0.0038911	+	0.087025	0.60079	-2.29047
Pop1	4		-3.4966	-4.9956	0	0	+	5.86e-07	1.39e-05	-1.2228	-1.873	0	0	+	0.061068	0.47168	-2.2738
Klf5	4		-3.5411	-7.4219	0	0	+	1.15e-13	2.13e-11	-1.2708	-2.7527	0	0	+	0.0059104	0.063975	-2.2703
Vac14	4		-1.8124	-4.4363	0	0	+	9.15e-06	0.0001565	0.45462	1.1339	0.061914	0.22492		0.25685	0.80854	-2.26702
Ppp2ca	4	Yes	-2.5463	-4.8181	0	0	+	1.45e-06	3.08e-05	-0.28126	-0.53623	0.069895	0.24401		0.5918	0.89081	-2.26504
Hnrnpf	4		-2.1391	-3.79	0	0	+	0.00015064	0.0019249	0.12487	0.22406	0.85726	0.94482		0.82271	0.96274	-2.26397
Fbxo11	4		-2.2059	-4.6104	0	0	+	4.02e-06	7.67e-05	0.052863	0.11213	0.84923	0.94129		0.91072	0.98462	-2.25876
Dpm2	4		-2.827	-7.2243	0	0	+	5.04e-13	8.31e-11	-0.57849	-1.4943	0.0024185	0.017013	+	0.1351	0.72641	-2.24851
Eif4g2	4		-1.1405	-1.2787	0	0	+	0.20101	0.84822	1.1047	1.2435	0	0	+	0.21367	0.79378	-2.2452
Itgb3	4		-2.5444	-6.0948	0	0	+	1.1e-09	5.76e-08	-0.30213	-0.73281	0.056303	0.21087		0.46367	0.85135	-2.24227
Tada1	4		-1.8473	-5.1139	0	0	+	3.16e-07	7.96e-06	0.39052	1.0869	0.12436	0.35768		0.27706	0.81317	-2.23782
Uchl5	4		-1.3573	-1.5414	0	0	+	0.12323	0.62621	0.87689	0.99881	9.674e-05	0.00088183	+	0.31789	0.81935	-2.23419
Srsf5	4		-2.6788	-7.4185	0	0	+	1.18e-13	2.17e-11	-0.44492	-1.2601	0.011851	0.065368		0.20762	0.79249	-2.23388
Rad9a	4	Yes	-5.4122	-8.9436	0	0	+	3.77e-19	2.29e-16	-3.1891	-5.443	0	0	+	5.24e-08	2.04e-06	-2.2231
Smarcd1	4		-1.4478	-1.9836	0	0	+	0.047302	0.30333	0.76667	1.0533	0.00062881	0.004977	+	0.29219	0.81495	-2.21447
Gm21943	4		-1.5814	-3.7224	0	0	+	0.00019736	0.0024403	0.63288	1.5007	0.0059495	0.036727	+	0.13343	0.72494	-2.21428
Setd1a	4	Yes	-3.423	-6.146	0	0	+	7.95e-10	4.38e-08	-1.209	-2.3068	0	0	+	0.021066	0.19382	-2.214
Tmed2	4		-1.9706	-5.7497	0	0	+	8.94e-09	3.59e-07	0.24319	0.71701	0.42769	0.69947		0.47337	0.85392	-2.21379
Pcyt1a	4		-4.3858	-5.7139	0	0	+	1.1e-08	4.3e-07	-2.1993	-3.3573	0	0	+	0.00078715	0.010595	-2.1865
Atp6ap2	4		-3.6592	-7.533	0	0	+	4.96e-14	9.95e-12	-1.4826	-3.0719	0	0	+	0.0021271	0.025687	-2.1766
Sf3b2	4	Yes	-4.9688	-9.0343	0	0	+	1.65e-19	1.14e-16	-2.793	-5.2669	0	0	+	1.39e-07	4.83e-06	-2.1758
Brap	4		-3.0403	-6.2429	0	0	+	4.3e-10	2.64e-08	-0.87394	-1.8389	0.00014511	0.0012925	+	0.065933	0.49967	-2.16636
Ufc1	4		-3.0988	-7.588	0	0	+	3.25e-14	6.78e-12	-0.93585	-2.3166	4.837e-05	0.00045167	+	0.020527	0.18945	-2.16295
Tmem208	4		-3.0884	-6.5729	0	0	+	4.93e-11	4.22e-09	-0.92919	-1.9966	4.837e-05	0.00045167	+	0.04587	0.37616	-2.15921
Pdia3	4		-2.4548	-7.0198	0	0	+	2.22e-12	3.07e-10	-0.29724	-0.85827	0.059302	0.21807		0.39074	0.83244	-2.15756
Zeb1	4		-1.743	-4.4917	0	0	+	7.07e-06	0.00012443	0.40358	1.0472	0.10733	0.32537		0.295	0.81592	-2.14658
Ext1	4		-3.0149	-6.6747	0	0	+	2.48e-11	2.29e-09	-0.87515	-1.9647	0.00014511	0.0012925	+	0.049453	0.39922	-2.13975
Srsf11	4		-1.6299	-2.8159	0	0	+	0.004864	0.041899	0.50387	0.88617	0.034294	0.14904		0.37552	0.82662	-2.13377
Vmn2r44	4		-2.6938	-5.945	0	0	+	2.77e-09	1.28e-07	-0.57526	-1.3182	0.0024185	0.017013	+	0.18743	0.78546	-2.11854
Gm4214	4		-2.1719	-4.8391	0	0	+	1.3e-06	2.81e-05	-0.069942	-0.15891	0.42043	0.69442		0.87374	0.97696	-2.10196
Gm20816	4		-2.027	-5.5861	0	0	+	2.32e-08	7.98e-07	0.073706	0.20436	0.93368	0.97495		0.83807	0.96722	-2.10071
B3gat3	4		-2.4774	-6.3703	0	0	+	1.89e-10	1.32e-08	-0.37846	-0.98395	0.025201	0.11895		0.32514	0.81935	-2.09894
Foxp1	4		-1.964	-5.2359	0	0	+	1.64e-07	4.42e-06	0.13095	0.35051	0.83269	0.93382		0.72596	0.93511	-2.09495
Slc35b2	4		-2.1639	-5.4425	0	0	+	5.25e-08	1.66e-06	-0.069378	-0.17539	0.42246	0.6966		0.86078	0.9734	-2.09452
Gm4567	4		-1.7081	-2.677	0	0	+	0.0074289	0.060898	0.37479	0.59641	0.14395	0.39032		0.5509	0.87676	-2.08289
Rps13	4	Yes	-5.6598	-8.3293	0	0	+	8.13e-17	3.11e-14	-3.5792	-5.3523	0	0	+	8.68e-08	3.21e-06	-2.0806
Vmn1r126	4		-2.1224	-4.0526	0	0	+	5.07e-05	0.00072025	-0.044035	-0.085557	0.50048	0.75498		0.93182	0.9871	-2.07836
Atp6v1d	4		-4.443	-6.8996	0	0	+	5.22e-12	6.17e-10	-2.3723	-4.0258	0	0	+	5.68e-05	0.0010023	-2.0707
Csnk1a1	4		-4.4008	-8.7364	0	0	+	2.41e-18	1.24e-15	-2.332	-4.8269	0	0	+	1.39e-06	3.7e-05	-2.0688
Csnk2b	4		-2.906	-5.4697	0	0	+	4.51e-08	1.45e-06	-0.85495	-1.6168	0.00014511	0.0012925	+	0.10592	0.66247	-2.05105
B4galt7	4		-2.0432	-5.1359	0	0	+	2.81e-07	7.18e-06	-0.007067	-0.017819	0.62581	0.83257		0.98578	0.99717	-2.03613
Tfpt	4		-1.1909	-2.0817	0	0	+	0.037372	0.24855	0.84367	1.4831	0.00019348	0.0016743	+	0.13806	0.72841	-2.03457
Vmn2r48	4		-2.1439	-4.8977	0	0	+	9.7e-07	2.16e-05	-0.11785	-0.2725	0.30207	0.59022		0.78524	0.95233	-2.02605
Hspa13	4		-2.0337	-5.8474	0	0	+	4.99e-09	2.14e-07	-0.013575	-0.039113	0.60071	0.81645		0.9688	0.99465	-2.02013
Adnp	4		-1.7746	-4.1452	0	0	+	3.39e-05	0.00050383	0.24355	0.57038	0.42662	0.69856		0.56842	0.88376	-2.01815
Aifm1	4		-3.8479	-5.4407	0	0	+	5.31e-08	1.67e-06	-1.8332	-2.73	0	0	+	0.0063331	0.068052	-2.0147
Gins1	4		-4.0594	-3.3719	0	0	+	0.00074653	0.0079723	-2.0553	-1.921	0	0	+	0.054726	0.43382	-2.0041
Dscc1	4		-2.9137	-7.3305	0	0	+	2.29e-13	3.98e-11	-0.91115	-2.3628	4.837e-05	0.00045167	+	0.018136	0.17035	-2.00255
Vmn1r158	4		-2.2917	-5.0752	0	0	+	3.87e-07	9.55e-06	-0.30791	-0.69749	0.052868	0.20222		0.4855	0.85627	-1.98379
Dyrk1a	4		-0.72406	-0.82333	0	0	+	0.41032	0.99994	1.2564	1.4374	0	0	+	0.15059	0.7467	-1.98046
Gm4133	4		-2.0551	-4.6245	0	0	+	3.76e-06	7.24e-05	-0.085393	-0.19564	0.3782	0.66		0.84489	0.96851	-1.96971
Ap2s1	4		-3.3585	-5.2827	0	0	+	1.27e-07	3.53e-06	-1.405	-2.283	0	0	+	0.022428	0.20454	-1.9535
Atxn7l3	4		-1.6286	-3.9144	0	0	+	9.06e-05	0.0012114	0.32415	0.78411	0.22913	0.50903		0.43297	0.84359	-1.95275
Klf3	4		-1.3177	-2.007	0	0	+	0.044747	0.29018	0.63445	0.9721	0.0058528	0.036249	+	0.331	0.81981	-1.95215
Dpf2	4		-0.915	-0.95308	0	0	+	0.34055	0.99994	1.0331	1.0854	0	0	+	0.27777	0.81317	-1.9481
Extl3	4		-1.9066	-4.5204	0	0	+	6.17e-06	0.00011037	0.032717	0.078685	0.76986	0.90463		0.93728	0.98833	-1.93932
Cdk4	4		-2.6326	-5.4377	0	0	+	5.4e-08	1.69e-06	-0.69507	-1.4401	0.00053207	0.004234	+	0.14985	0.7455	-1.93753
Gm20809	4		-2.4075	-6.6789	0	0	+	2.41e-11	2.23e-09	-0.47348	-1.3268	0.0079327	0.046684	+	0.18458	0.78379	-1.93402
Vmn2r47	4		-1.8234	-3.2836	0	0	+	0.0010248	0.010556	0.11	0.20101	0.917	0.96925		0.84069	0.96765	-1.9334
Chtf8	4		-2.8734	-6.7981	0	0	+	1.06e-11	1.11e-09	-0.94281	-2.2376	0	0	+	0.025248	0.22606	-1.93059
Puf60	4		-4.87	-7.7175	0	0	+	1.19e-14	2.76e-12	-2.9539	-5.5442	0	0	+	2.95e-08	1.21e-06	-1.9161
Sly	4		-1.8968	-3.515	0	0	+	0.00043968	0.0049754	0.016245	0.030691	0.70673	0.87303		0.97552	0.99482	-1.91305
Pole3	4		-2.4112	-5.7515	0	0	+	8.85e-09	3.56e-07	-0.50329	-1.2145	0.0055142	0.034535	+	0.22455	0.79812	-1.90791
Vps39	4		-1.7088	-2.5299	0	0	+	0.011409	0.089033	0.19563	0.2934	0.58228	0.80543		0.76922	0.94829	-1.90443
Ndst1	4		-1.7064	-4.4014	0	0	+	1.08e-05	0.00018038	0.19515	0.50386	0.5846	0.80657		0.61436	0.89848	-1.90155
Pmm2	4		-2.2541	-6.1059	0	0	+	1.02e-09	5.43e-08	-0.35798	-0.97339	0.030763	0.13701		0.33036	0.81974	-1.89612
Cnep1r1	4		-1.8502	-3.2816	0	0	+	0.0010323	0.010613	0.040981	0.073421	0.80342	0.91997		0.94147	0.98935	-1.89118
Cse1l	4	Yes	-4.4654	-5.6301	0	0	+	1.8e-08	6.47e-07	-2.5761	-3.7387	0	0	+	0.00018497	0.0028817	-1.8893
Ubr2	4		-1.187	-1.97	0	0	+	0.048839	0.31143	0.69632	1.1678	0.002612	0.018225	+	0.2429	0.8034	-1.88332
Vmn1r114	4		-2.3139	-3.987	0	0	+	6.69e-05	0.00092116	-0.43075	-0.77081	0.013931	0.074074		0.44082	0.8459	-1.88315
Tmed10	4		-1.5803	-4.5253	0	0	+	6.03e-06	0.00010807	0.28545	0.82451	0.31247	0.60059		0.40965	0.83529	-1.86575
Vmn2r41	4		-2.4078	-6.0356	0	0	+	1.58e-09	7.98e-08	-0.54303	-1.3737	0.0037245	0.024863	+	0.16953	0.76831	-1.86477
Vmn2r35	4		-1.7421	-3.4583	0	0	+	0.00054363	0.0060133	0.12234	0.25045	0.86747	0.94959		0.80224	0.95629	-1.86444
Hnf4a	4		-1.1434	-1.5867	0	0	+	0.11259	0.58676	0.71337	0.99989	0.0017897	0.013014	+	0.31736	0.81935	-1.85677
Vmn1r117	4		-1.7017	-4.9652	0	0	+	6.86e-07	1.59e-05	0.15214	0.44882	0.7477	0.89389		0.65356	0.91225	-1.85384
Hnrnpk	4	Yes	-4.077	-6.0326	0	0	+	1.61e-09	8.08e-08	-2.239	-3.7425	0	0	+	0.00018222	0.0028454	-1.838
Rps17	4	Yes	-4.0684	-4.2505	0	0	+	2.13e-05	0.00033305	-2.2341	-2.526	0	0	+	0.011537	0.11418	-1.8343
Vmn2r46	4		-2.4321	-5.1871	0	0	+	2.14e-07	5.65e-06	-0.60111	-1.3203	0.0018864	0.013636	+	0.18673	0.78467	-1.83099
Usp34	4		-1.4579	-4.0766	0	0	+	4.57e-05	0.00065699	0.3701	1.0384	0.15096	0.40214		0.2991	0.81682	-1.828
Ctbp2	4		-1.7103	-5.0614	0	0	+	4.16e-07	1.02e-05	0.10451	0.31224	0.94017	0.97634		0.75486	0.94385	-1.81481
Rragc	4		-3.5178	-6.4104	0	0	+	1.45e-10	1.05e-08	-1.7223	-3.2869	0	0	+	0.0010131	0.01324	-1.7955
Vmn1r107	4		-2.4569	-4.9012	0	0	+	9.53e-07	2.12e-05	-0.66383	-1.3701	0.0010158	0.0078241	+	0.17065	0.7687	-1.79307
Gm6164	2		-1.4317	-2.076	9.674e-05	0.00060643	+	0.037895	0.25167	0.3512	0.50977	0.32147	0.60982		0.61021	0.89741	-1.7829
Fam20b	4		-1.5719	-3.9805	0	0	+	6.88e-05	0.00094612	0.20276	0.51553	0.55911	0.79312		0.60618	0.8964	-1.77466
Ccz1	4		-0.22204	-0.12661	0.07536	0.20707		0.89925	0.99994	1.5431	0.88135	0	0	+	0.37813	0.82815	-1.76514
Usp37	4		-2.8078	-6.3259	0	0	+	2.52e-10	1.69e-08	-1.0514	-2.4495	0	0	+	0.014306	0.13853	-1.7564
Ppme1	4		-1.1859	-2.7371	0	0	+	0.0061979	0.051961	0.57029	1.3173	0.013737	0.073215		0.18774	0.78546	-1.75619
Nup93	4		-4.8867	-6.2993	0	0	+	2.99e-10	1.94e-08	-3.1317	-4.1726	0	0	+	3.01e-05	0.00056593	-1.755
Vps29	4	Yes	-4.5324	-7.6478	0	0	+	2.04e-14	4.64e-12	-2.7804	-4.8444	0	0	+	1.27e-06	3.43e-05	-1.752
Vmn1r119	4		-1.695	-3.515	0	0	+	0.00043968	0.0049754	0.056744	0.11954	0.86427	0.94841		0.90485	0.98347	-1.75174
Insig1	4		0.17861	0.091014	0.34894	0.56549		0.92748	0.99994	1.9286	0.98313	0	0	+	0.32554	0.81935	-1.74999
Ep300	4		0.18082	0.071846	0.3428	0.55869		0.94272	0.99994	1.9305	0.76753	0	0	+	0.44277	0.8459	-1.74968
Taz	4		-1.892	-5.3304	0	0	+	9.8e-08	2.83e-06	-0.14455	-0.40983	0.24591	0.52832		0.68193	0.92156	-1.74745
Alg2	4	Yes	-4.1523	-5.0822	0	0	+	3.73e-07	9.24e-06	-2.4062	-3.1602	0	0	+	0.0015768	0.019673	-1.7461
Pigk	4		-2.0662	-6.8657	0	0	+	6.62e-12	7.44e-10	-0.3219	-1.0747	0.046	0.18408		0.28249	0.81329	-1.7443
Tmem165	4		-1.5384	-2.968	0	0	+	0.0029977	0.027278	0.20189	0.39353	0.56259	0.79594		0.69393	0.92575	-1.74029
Ppm1d	4		-2.6617	-6.1505	0	0	+	7.72e-10	4.29e-08	-0.9238	-2.1626	4.837e-05	0.00045167	+	0.030575	0.2666	-1.7379
Ssr2	4		-1.4859	-4.3824	0	0	+	1.17e-05	0.00019541	0.24935	0.7387	0.41052	0.68815		0.46009	0.85044	-1.73525
Zfp384	4		-1.6635	-3.9261	0	0	+	8.63e-05	0.0011613	0.065687	0.15769	0.90045	0.96172		0.8747	0.97722	-1.72919
Pgap2	4		-1.5476	-3.7704	0	0	+	0.00016299	0.0020627	0.17963	0.44004	0.64308	0.84327		0.65991	0.91441	-1.72723
Ascc3	4		-2.5598	-5.8706	0	0	+	4.34e-09	1.9e-07	-0.83626	-1.95	0.00019348	0.0016743	+	0.051178	0.41074	-1.72354
Katnb1	4		-2.4237	-5.6929	0	0	+	1.25e-08	4.72e-07	-0.71129	-1.6908	0.0004837	0.0038911	+	0.090866	0.61704	-1.71241
Mup16	4		-3.0369	-6.4176	0	0	+	1.38e-10	1e-08	-1.3303	-2.8518	0	0	+	0.0043472	0.048739	-1.7066
Gnptab	4		-0.92069	-1.457	0	0	+	0.14513	0.69834	0.7844	1.2476	0.00033859	0.0027734	+	0.21216	0.79273	-1.70509
Tk1	4		-1.8625	-4.4143	0	0	+	1.01e-05	0.00017147	-0.15804	-0.37544	0.22105	0.49929		0.70733	0.93001	-1.70446
Tufm	4	Yes	-3.9228	-4.5104	0	0	+	6.47e-06	0.0001148	-2.2206	-2.8656	0	0	+	0.0041627	0.046899	-1.7022
Vps8	4		-1.4822	-3.571	0	0	+	0.00035558	0.0041209	0.20801	0.50484	0.54068	0.78136		0.61367	0.89843	-1.69021
Gm5592	4		-1.3705	-2.8314	0	0	+	0.0046338	0.040067	0.31965	0.66214	0.23735	0.51849		0.50788	0.86177	-1.69015
Fig4	4		-1.4127	-3.5563	0	0	+	0.00037606	0.0043169	0.27454	0.69385	0.33869	0.62523		0.48777	0.85807	-1.68724
Rpl23a	4		-5.3932	-8.8206	0	0	+	1.14e-18	6.19e-16	-3.7064	-6.1235	0	0	+	9.15e-10	5.66e-08	-1.6868
Nfrkb	4		-1.1405	-2.3314	0	0	+	0.019733	0.14421	0.54506	1.1151	0.019783	0.097753		0.26481	0.80941	-1.68556
Strap	4	Yes	-3.7042	-7.397	0	0	+	1.39e-13	2.5e-11	-2.0189	-4.1745	0	0	+	2.99e-05	0.0005619	-1.6853
Mta2	4		-1.1874	-2.8748	0	0	+	0.0040433	0.03542	0.49379	1.1982	0.039083	0.16409		0.23083	0.79982	-1.68119
Gpi1	4		-1.442	-3.394	0	0	+	0.00068886	0.007429	0.23332	0.55098	0.46063	0.72628		0.58165	0.8876	-1.67532
Spcs3	4		-2.7668	-5.0694	0	0	+	3.99e-07	9.82e-06	-1.0924	-2.0541	0	0	+	0.039969	0.33604	-1.6744
Drap1	4	Yes	-1.3577	-2.0116	0	0	+	0.044263	0.28731	0.31585	0.47045	0.2449	0.52733		0.63803	0.90689	-1.67355
Ccdc134	4		-1.3979	-3.0403	0	0	+	0.0023634	0.02226	0.26904	0.58599	0.35455	0.63969		0.55788	0.87973	-1.66694
Ldlr	4		-0.35143	-0.40118	0.010206	0.043247	+	0.68829	0.99994	1.3095	1.4956	0	0	+	0.13475	0.72634	-1.66093
Cdk10	4		-1.035	-1.6961	0	0	+	0.089867	0.50092	0.62285	1.0302	0.0070136	0.042336	+	0.30291	0.8189	-1.65785
Slc25a28	4		-2.1882	-5.2272	0	0	+	1.72e-07	4.62e-06	-0.5332	-1.276	0.0040147	0.026349	+	0.20195	0.79055	-1.655
Vmn1r131	1		-1.3919	-1.7962	0.0079327	0.034585	+	0.072468	0.42635	0.26268	0.33924	0.59867	0.81556		0.73443	0.93904	-1.65458
Slc33a1	4		-3.1589	-5.6552	0	0	+	1.56e-08	5.71e-07	-1.5045	-2.7214	0	0	+	0.0065003	0.069594	-1.6544
Scgb2b17	4		-1.5468	-3.5849	0	0	+	0.0003372	0.0039342	0.10148	0.23616	0.95144	0.9811		0.81331	0.9599	-1.64828
Rarg	4		-0.79035	-1.2786	0	0	+	0.20103	0.84822	0.85677	1.3913	0.00014511	0.0012925	+	0.16415	0.76342	-1.64712
Arid1a	4		-1.3042	-3.444	0	0	+	0.00057319	0.00631	0.34176	0.91193	0.1974	0.47196		0.3618	0.82427	-1.64596
Sarnp	4		-1.1823	-2.5454	0	0	+	0.010916	0.085746	0.46148	1.0007	0.057705	0.21468		0.31697	0.81935	-1.64378
Supt7l	4		-0.86462	-1.6928	0	0	+	0.090496	0.50325	0.77314	1.5191	0.00053207	0.004234	+	0.12873	0.71823	-1.63776
Erbb2	4		-2.6306	-6.1804	0	0	+	6.39e-10	3.68e-08	-0.99291	-2.3421	0	0	+	0.019178	0.17892	-1.63769
Hnf1b	4		-1.2472	-2.2739	0	0	+	0.022973	0.16451	0.38512	0.70518	0.13147	0.37055		0.4807	0.85492	-1.63232
Cbll1	4		-1.2427	-2.6103	0	0	+	0.0090452	0.072537	0.38708	0.81488	0.12934	0.3668		0.41514	0.83742	-1.62978
Gpaa1	4		-1.8784	-5.6226	0	0	+	1.88e-08	6.73e-07	-0.24876	-0.74819	0.099062	0.30927		0.45434	0.84864	-1.62964
Tgfbrap1	4		-1.5733	-4.9263	0	0	+	8.38e-07	1.9e-05	0.054589	0.17155	0.8547	0.94351		0.86379	0.97415	-1.62789
Vmn2r49	4		-1.5804	-3.3629	0	0	+	0.00077136	0.0082074	0.042504	0.091228	0.80971	0.92379		0.92731	0.98676	-1.6229
Glmn	4		-1.1919	-2.0858	0	0	+	0.037	0.24667	0.42537	0.74589	0.085131	0.27866		0.45574	0.84896	-1.61727
Dhfr	4	Yes	-3.8478	-5.8996	0	0	+	3.64e-09	1.64e-07	-2.2331	-3.4415	0	0	+	0.00057854	0.0080058	-1.6147
Ipo7	4	Yes	-2.0217	-3.0329	0	0	+	0.0024225	0.022786	-0.40911	-0.63093	0.017365	0.087882		0.52808	0.86834	-1.61259
Yme1l1	4		-1.2659	-2.5581	0	0	+	0.010526	0.08296	0.34668	0.70437	0.18917	0.46131		0.4812	0.85492	-1.61258
Foxa2	4		-1.4259	-2.3112	0	0	+	0.02082	0.15124	0.1839	0.30057	0.62741	0.83356		0.76375	0.94582	-1.6098
Nudt21	4		-3.6293	-5.9246	0	0	+	3.13e-09	1.43e-07	-2.0204	-3.3387	0	0	+	0.00084161	0.01124	-1.6089
Flcn	4		-1.7722	-4.9329	0	0	+	8.1e-07	1.84e-05	-0.1636	-0.45848	0.21215	0.48918		0.64661	0.91036	-1.6086
Akt1	4		-2.3276	-5.6341	0	0	+	1.76e-08	6.35e-07	-0.72171	-1.7503	0.0004837	0.0038911	+	0.080075	0.57263	-1.60589
Srpk1	4		-1.2982	-3.3462	0	0	+	0.00081932	0.0086598	0.30291	0.78392	0.27252	0.55937		0.43309	0.84359	-1.60111
Vps11	4		-2.2441	-4.7333	0	0	+	2.21e-06	4.48e-05	-0.64801	-1.3842	0.0011609	0.0088138	+	0.1663	0.76741	-1.59609
Gm20815	4		-1.6706	-5.5512	0	0	+	2.84e-08	9.58e-07	-0.07633	-0.25485	0.4036	0.68242		0.79884	0.95559	-1.59427
Olfr1013	4		-0.11073	-0.067546	0.31474	0.5317		0.94615	0.99994	1.4777	0.90283	0	0	+	0.36662	0.82569	-1.58843
Mapk7	4		-1.9894	-4.8887	0	0	+	1.02e-06	2.24e-05	-0.40124	-0.98843	0.019154	0.095238		0.32294	0.81935	-1.58816
Pigt	4		-1.3753	-3.3669	0	0	+	0.00076031	0.008098	0.21177	0.52166	0.52839	0.77448		0.60191	0.89468	-1.58707
Vmn1r138	4		-1.2519	-2.8278	0	0	+	0.0046874	0.040462	0.33269	0.7536	0.21249	0.48958		0.45109	0.84773	-1.58459
Chd2	4		-1.3864	-3.6887	0	0	+	0.00022537	0.0027602	0.19776	0.53037	0.57507	0.80187		0.59586	0.8921	-1.58416
Ccp110	4		-1.1694	-2.5925	0	0	+	0.0095274	0.07608	0.41223	0.91719	0.098288	0.30774		0.35904	0.82311	-1.58163
Vmn1r183	4		-1.9017	-3.7553	0	0	+	0.00017315	0.0021668	-0.32051	-0.64331	0.046193	0.18429		0.52002	0.86607	-1.58119
Ppp2r4	4		-3.7113	-6.886	0	0	+	5.74e-12	6.63e-10	-2.1329	-3.9886	0	0	+	6.65e-05	0.0011565	-1.5784
Rab2a	4		-0.83148	-1.5672	0	0	+	0.11707	0.60356	0.74464	1.4048	0.0010641	0.0081301	+	0.16007	0.75937	-1.57612
Actr2	4	Yes	-4.8473	-8.2347	0	0	+	1.8e-16	6.1e-14	-3.2712	-6.118	0	0	+	9.48e-10	5.85e-08	-1.5761
Vmn1r94	4		-1.6469	-3.4605	0	0	+	0.00053927	0.0059747	-0.074094	-0.15739	0.40955	0.68709		0.87493	0.97733	-1.57281
Mmd	4		-0.90334	-2.1275	0	0	+	0.033375	0.22689	0.66785	1.5738	0.0037729	0.025113	+	0.11553	0.69172	-1.57119
Ptges3	4		-1.9754	-5.0455	0	0	+	4.52e-07	1.1e-05	-0.40555	-1.0427	0.018187	0.09124		0.29707	0.81604	-1.56985
Xpo6	4		-0.77373	-1.5176	0	0	+	0.12911	0.64585	0.794	1.5594	0.00029022	0.002445	+	0.11889	0.6965	-1.56773
Sult2a1	4		-0.62321	-0.88762	4.837e-05	0.00030941	+	0.37474	0.99994	0.94111	1.3433	0	0	+	0.17919	0.77917	-1.56432
Gm13278	1		-1.4755	-2.5028	0.0079327	0.034585	+	0.012322	0.095235	0.086866	0.1475	0.95071	0.98064		0.88274	0.97896	-1.56237
Ap1m1	4		-1.7313	-4.1819	0	0	+	2.89e-05	0.00043754	-0.17446	-0.42309	0.19358	0.4666		0.67223	0.91715	-1.55684
Kif4	4		-3.5214	-5.5642	0	0	+	2.63e-08	9e-07	-1.9704	-3.3183	0	0	+	0.00090575	0.012004	-1.551
Zscan4c	4		-1.1444	-2.048	0	0	+	0.040557	0.26627	0.40594	0.72972	0.10506	0.32092		0.46556	0.85169	-1.55034
Vmn2r38	4		-1.8161	-4.1722	0	0	+	3.02e-05	0.000454	-0.26651	-0.62569	0.081939	0.27208		0.53152	0.86927	-1.54959
Rps27	4		-3.2876	-5.1304	0	0	+	2.89e-07	7.37e-06	-1.7391	-2.8742	0	0	+	0.0040507	0.045787	-1.5485
Raf1	4		-2.3051	-5.0522	0	0	+	4.37e-07	1.07e-05	-0.76083	-1.6886	0.00033859	0.0027734	+	0.091303	0.61828	-1.54427
Nrip1	4		-0.70189	-0.95433	0	0	+	0.33991	0.99994	0.84063	1.1452	0.00019348	0.0016743	+	0.25213	0.80626	-1.54252
Dynlt1f	4		-1.6723	-4.6942	0	0	+	2.68e-06	5.31e-05	-0.13184	-0.37565	0.27223	0.55911		0.70718	0.93001	-1.54046
Armc5	4		-1.152	-2.8345	0	0	+	0.0045899	0.03972	0.38627	0.95497	0.13045	0.369		0.33959	0.82071	-1.53827
Shfm1	4		-2.7959	-5.3544	0	0	+	8.58e-08	2.51e-06	-1.2614	-2.4645	0	0	+	0.013719	0.13405	-1.5345
Ddx39b	4		-1.8028	-4.4094	0	0	+	1.04e-05	0.00017522	-0.26881	-0.6585	0.079859	0.26754		0.51022	0.86233	-1.53399
Rprd1b	4		-1.3874	-3.4969	0	0	+	0.00047073	0.0053063	0.145	0.36706	0.7761	0.9065		0.71358	0.93095	-1.5324
Ets2	4		-1.2705	-4.0037	0	0	+	6.24e-05	0.0008664	0.25332	0.80153	0.39944	0.67925		0.42283	0.84034	-1.52382
Tiprl	4		-3.1686	-6.0301	0	0	+	1.64e-09	8.16e-08	-1.6487	-3.17	0	0	+	0.0015242	0.019075	-1.5199
Gm5662	4		-2.5051	-5.4746	0	0	+	4.38e-08	1.43e-06	-0.98875	-2.1839	0	0	+	0.028969	0.25431	-1.51635
Gm20747	4		-1.1664	-3.0421	0	0	+	0.0023497	0.022151	0.34845	0.91392	0.18569	0.45626		0.36076	0.82353	-1.51485
M6pr	4		-1.0929	-2.6372	0	0	+	0.0083603	0.067385	0.42144	1.0182	0.089146	0.2877		0.30861	0.81935	-1.51434
Gm20831	4		-1.3622	-4.7879	0	0	+	1.69e-06	3.52e-05	0.15134	0.53544	0.7508	0.89572		0.59234	0.89088	-1.51354
Ybx1	4		-2.6117	-6.1562	0	0	+	7.45e-10	4.19e-08	-1.099	-2.6466	0	0	+	0.008131	0.084685	-1.5127
Drosha	4		-1.6433	-2.9975	0	0	+	0.0027218	0.025143	-0.13086	-0.24111	0.27431	0.56144		0.80947	0.95802	-1.51244
Prrc2a	4		-1.2611	-3.3909	0	0	+	0.00069667	0.007486	0.25045	0.6755	0.40713	0.68503		0.49936	0.86067	-1.51155
Ssr1	4		-1.2627	-3.6079	0	0	+	0.00030868	0.003653	0.24783	0.7088	0.41405	0.69055		0.47845	0.85492	-1.51053
Smndc1	4		-1.6369	-3.2492	0	0	+	0.0011572	0.011785	-0.12843	-0.25878	0.27866	0.56564		0.7958	0.95482	-1.50847
Txnl4a	4	Yes	-3.5171	-5.3702	0	0	+	7.87e-08	2.33e-06	-2.0088	-3.1087	0	0	+	0.0018794	0.023003	-1.5083
Ccnh	4	Yes	-3.4112	-4.2483	0	0	+	2.15e-05	0.00033581	-1.905	-2.5992	0	0	+	0.0093447	0.095735	-1.5062
Rmi2	4		-1.9978	-6.665	0	0	+	2.65e-11	2.4e-09	-0.49177	-1.6561	0.0061914	0.037971	+	0.097704	0.64145	-1.50603
Ccnf	4		-0.93498	-2.7626	0	0	+	0.0057339	0.048503	0.57076	1.6884	0.013495	0.072299		0.091334	0.61828	-1.50574
Gm13275	4		-1.8556	-3.9675	0	0	+	7.26e-05	0.00099322	-0.35296	-0.75708	0.032795	0.14392		0.449	0.84745	-1.50264
Zbtb2	4		-1.0532	-1.9346	0	0	+	0.053042	0.3329	0.44014	0.80886	0.073184	0.25204		0.41859	0.83931	-1.49334
Itgav	4		-3.1546	-6.4843	0	0	+	8.91e-11	7.06e-09	-1.6676	-3.4418	0	0	+	0.00057796	0.0080031	-1.487
Gm13279	4		-1.0717	-3.2189	0	0	+	0.0012866	0.0129	0.40743	1.2279	0.10341	0.31754		0.2195	0.7966	-1.47913
Nup133	4		-2.922	-6.5818	0	0	+	4.65e-11	4e-09	-1.4436	-3.3418	0	0	+	0.00083247	0.011135	-1.4784
Rps9	4	Yes	-4.781	-8.0306	0	0	+	9.7e-16	2.87e-13	-3.305	-5.9784	0	0	+	2.25e-09	1.22e-07	-1.476
Mapk1	4		-1.6604	-3.7278	0	0	+	0.00019314	0.0023953	-0.19083	-0.4296	0.16978	0.43205		0.66749	0.91605	-1.46957
Eif2ak4	4		-2.2873	-4.1291	0	0	+	3.64e-05	0.00053693	-0.81819	-1.4972	0.00019348	0.0016743	+	0.13433	0.72586	-1.46911
Sumo2	4		-2.8865	-5.7084	0	0	+	1.14e-08	4.42e-07	-1.4178	-2.9903	0	0	+	0.002787	0.032756	-1.4687
Mmachc	4		-1.9605	-4.1173	0	0	+	3.83e-05	0.00056095	-0.49203	-1.0407	0.0061914	0.037971	+	0.29801	0.81606	-1.46847
Vmn1r139	4		-1.903	-3.7687	0	0	+	0.00016411	0.0020738	-0.44249	-0.89706	0.012141	0.066561		0.36969	0.82589	-1.46051
Chp1	4		0.28064	0.14213	0.14995	0.33315		0.88697	0.99994	1.7397	0.88126	0	0	+	0.37818	0.82815	-1.45906
Dhdds	4	Yes	-3.4087	-5.1791	0	0	+	2.23e-07	5.85e-06	-1.9531	-3.0722	0	0	+	0.0021248	0.025674	-1.4556
Arhgap17	4		-1.1178	-3.2162	0	0	+	0.0012991	0.013012	0.33434	0.96434	0.20993	0.48671		0.33488	0.82071	-1.45214
Ehmt1	4		-1.5519	-3.7892	0	0	+	0.00015111	0.0019296	-0.10053	-0.24683	0.3398	0.62639		0.80504	0.95674	-1.45137
Gm4187	4		-1.4701	-3.0865	0	0	+	0.002025	0.019293	-0.019919	-0.042239	0.57913	0.80356		0.96631	0.99415	-1.45018
Bod1l	4		-1.4526	-4.0857	0	0	+	4.39e-05	0.00063395	-0.0028576	-0.0080808	0.64143	0.84282		0.99355	0.99848	-1.44974
Vmn1r112	3		-1.4611	-3.6515	0	0	+	0.00026073	0.0031393	-0.014631	-0.036607	0.65198	0.84827		0.9708	0.99476	-1.44647
Pkn2	4		-2.6231	-6.1526	0	0	+	7.62e-10	4.25e-08	-1.1783	-2.7822	0	0	+	0.0053985	0.059052	-1.4448
Vmn2r29	4		-1.2851	-2.7472	0	0	+	0.0060104	0.050635	0.15933	0.3411	0.72057	0.87992		0.73303	0.93822	-1.44443
Timm10	4		-5.0204	-8.2444	0	0	+	1.66e-16	5.82e-14	-3.5772	-5.9296	0	0	+	3.04e-09	1.6e-07	-1.4432
Mef2d	4		-1.0097	-2.54	0	0	+	0.011086	0.086781	0.43342	1.0959	0.078504	0.26472		0.27314	0.81062	-1.44312
Pfdn6	4		-4.2807	-5.434	0	0	+	5.51e-08	1.72e-06	-2.838	-3.7089	0	0	+	0.00020814	0.0031921	-1.4427
Ext2	4		-1.4221	-4.1658	0	0	+	3.1e-05	0.00046476	0.019964	0.058577	0.72037	0.87984		0.95329	0.99184	-1.44206
Bub3	4	Yes	-4.8608	-6.9464	0	0	+	3.75e-12	4.72e-10	-3.4232	-5.2719	0	0	+	1.35e-07	4.72e-06	-1.4376
Adat2	4	Yes	-3.2173	-5.7231	0	0	+	1.05e-08	4.09e-07	-1.7803	-3.2916	0	0	+	0.00099606	0.013042	-1.437
Tecr	4		-0.72194	-1.5871	0	0	+	0.11249	0.58637	0.71362	1.5705	0.0017897	0.013014	+	0.1163	0.69279	-1.43556
Tfap4	4		-1.7793	-3.2878	0	0	+	0.0010099	0.010424	-0.34418	-0.64162	0.03531	0.15189		0.52112	0.86616	-1.43512
Tubd1	4		-1.8564	-5.2892	0	0	+	1.23e-07	3.42e-06	-0.425	-1.2224	0.014608	0.076845		0.22155	0.7966	-1.4314
Mtx2	4		-3.0163	-4.7977	0	0	+	1.61e-06	3.37e-05	-1.5852	-2.5638	0	0	+	0.010354	0.10427	-1.4311
Eif4a1	4	Yes	-4.0095	-4.5476	0	0	+	5.43e-06	9.86e-05	-2.5804	-3.0398	0	0	+	0.0023673	0.028209	-1.4291
Lcmt1	4		-0.55119	-0.62357	0.00029022	0.0017079	+	0.53291	0.99994	0.8759	0.9925	9.674e-05	0.00088183	+	0.32095	0.81935	-1.42709
Vps13a	4		-1.4517	-4.6787	0	0	+	2.89e-06	5.68e-05	-0.029321	-0.094939	0.54769	0.78459		0.92436	0.98613	-1.42238
Leng1	4		-1.2438	-2.5698	0	0	+	0.010176	0.080575	0.1765	0.36704	0.65556	0.84988		0.71359	0.93095	-1.4203
Rpl28	4		-3.3832	-6.4335	0	0	+	1.25e-10	9.24e-09	-1.9634	-3.7514	0	0	+	0.00017583	0.0027519	-1.4198
Ccni	4		-0.46081	-0.65066	0.0011609	0.0061428	+	0.51527	0.99994	0.95352	1.3476	0	0	+	0.17777	0.77909	-1.41433
Plac9b	4		-0.51958	-0.66873	0.0004837	0.0027809	+	0.50367	0.99994	0.89454	1.1528	9.674e-05	0.00088183	+	0.24898	0.80413	-1.41412
Vmn1r101	4		-1.2758	-3.0418	0	0	+	0.0023519	0.022162	0.13616	0.32779	0.81194	0.92515		0.74307	0.94118	-1.41196
Eif1a	4		-1.4232	-2.9648	0	0	+	0.003029	0.027512	-0.01204	-0.025345	0.60641	0.82035		0.97978	0.99589	-1.41116
Chmp7	4		-2.5608	-3.7771	0	0	+	0.00015864	0.0020146	-1.1519	-1.7414	0	0	+	0.08162	0.58006	-1.4089
Srsf6	4		-1.6231	-4.4753	0	0	+	7.63e-06	0.00013277	-0.21581	-0.59661	0.13539	0.37672		0.55077	0.87676	-1.40729
Isg20	4		-0.13109	-0.11452	0.25119	0.4657		0.90883	0.99994	1.2744	1.1164	0	0	+	0.26425	0.80941	-1.40549
Med13	4		-1.2966	-3.621	0	0	+	0.00029342	0.0034883	0.10804	0.30446	0.92522	0.97225		0.76078	0.9456	-1.40464
Mocos	4		0.21716	0.11991	0.2538	0.46865		0.90456	0.99994	1.6159	0.89495	0	0	+	0.37081	0.82589	-1.39874
Eif4e2	4		-0.7848	-1.5972	0	0	+	0.11022	0.57863	0.61311	1.2507	0.0077392	0.045819	+	0.21105	0.79273	-1.39791
Cnot1	4	Yes	-3.0599	-6.0651	0	0	+	1.32e-09	6.77e-08	-1.6625	-3.3281	0	0	+	0.00087434	0.01161	-1.3974
Fus	4		-1.1091	-3.255	0	0	+	0.001134	0.011572	0.28597	0.84398	0.31136	0.5994		0.39868	0.83356	-1.39507
Kpnb1	4	Yes	-4.3323	-6.8661	0	0	+	6.6e-12	7.44e-10	-2.9374	-5.026	0	0	+	5.01e-07	1.49e-05	-1.3949
Vprbp	4		-3.2257	-5.1847	0	0	+	2.16e-07	5.71e-06	-1.8323	-3.1888	0	0	+	0.0014288	0.018045	-1.3934
BC055324	4		-1.7622	-4.2422	0	0	+	2.21e-05	0.00034306	-0.36884	-0.89208	0.027619	0.12675		0.37235	0.82589	-1.39336
U2af2	4	Yes	-2.7866	-5.0257	0	0	+	5.02e-07	1.21e-05	-1.3951	-2.5488	0	0	+	0.010808	0.1079	-1.3915
Gfpt1	4		-1.9765	-4.9735	0	0	+	6.58e-07	1.54e-05	-0.58902	-1.5172	0.0021283	0.015209	+	0.12921	0.71865	-1.38748
Apex1	4		-1.2961	-5.0139	0	0	+	5.33e-07	1.27e-05	0.088787	0.34472	0.99603	0.99782		0.73031	0.93747	-1.38489
Atp6v0b	4	Yes	-3.462	-4.5295	0	0	+	5.91e-06	0.00010611	-2.0785	-2.8027	0	0	+	0.0050671	0.05587	-1.3835
Zfp36l2	4		-2.3955	-5.7429	0	0	+	9.31e-09	3.71e-07	-1.012	-2.4363	0	0	+	0.014838	0.14308	-1.3835
Msto1	4		-3.0973	-5.739	0	0	+	9.52e-09	3.76e-07	-1.7148	-3.3274	0	0	+	0.0008766	0.011632	-1.3825
Taf10	4	Yes	-1.3983	-2.0865	0	0	+	0.03693	0.24629	-0.016797	-0.025426	0.58915	0.80898		0.97972	0.99589	-1.3815
Ube2g1	4		-0.7455	-1.89	0	0	+	0.058754	0.36076	0.63518	1.6118	0.0058528	0.036249	+	0.10701	0.66527	-1.38068
Gab1	4		-1.6492	-5.3257	0	0	+	1.01e-07	2.88e-06	-0.26966	-0.87438	0.079327	0.26628		0.38191	0.8297	-1.37954
Kbtbd2	4		-1.5047	-3.6174	0	0	+	0.00029757	0.0035336	-0.12781	-0.30816	0.28016	0.5669		0.75796	0.94468	-1.37689
Scgb1b29	4		-0.64913	-1.0619	4.837e-05	0.00030941	+	0.2883	0.9921	0.72689	1.1903	0.0014995	0.011131	+	0.23394	0.8004	-1.37602
Vps33a	4		-2.2016	-4.841	0	0	+	1.29e-06	2.78e-05	-0.82974	-1.848	0.00019348	0.0016743	+	0.064596	0.49225	-1.37186
Eif3g	4	Yes	-4.3627	-7.446	0	0	+	9.62e-14	1.79e-11	-2.9929	-5.1447	0	0	+	2.68e-07	8.79e-06	-1.3698
Tbc1d10b	4		-1.4455	-4.4182	0	0	+	9.95e-06	0.00016882	-0.076901	-0.23564	0.40171	0.68121		0.81371	0.95998	-1.3686
Snapc1	4	Yes	-2.4074	-5.1839	0	0	+	2.17e-07	5.73e-06	-1.0413	-2.2647	0	0	+	0.023533	0.21301	-1.3661
Vmn1r120	4		-1.4663	-4.0137	0	0	+	5.98e-05	0.00083369	-0.10063	-0.27815	0.33961	0.62615		0.78089	0.95151	-1.36567
Arnt	4		-0.63034	-0.96302	4.837e-05	0.00030941	+	0.33554	0.99994	0.73532	1.1243	0.0013544	0.010145	+	0.26088	0.80854	-1.36566
Tuba1c	4		-4.8575	-6.8067	0	0	+	9.99e-12	1.05e-09	-3.4933	-4.9806	0	0	+	6.34e-07	1.83e-05	-1.3642
Pigb	4		-1.1572	-3.596	0	0	+	0.00032318	0.0037984	0.20328	0.63228	0.55664	0.79093		0.52721	0.86809	-1.36048
Mrpl53	4		-2.5915	-5.3196	0	0	+	1.04e-07	2.96e-06	-1.2318	-2.5774	0	0	+	0.0099533	0.10092	-1.3597
Selk	4		-1.5756	-4.4561	0	0	+	8.35e-06	0.00014392	-0.21937	-0.62355	0.13103	0.36986		0.53293	0.86964	-1.35623
Skp2	4		-1.8262	-4.4031	0	0	+	1.07e-05	0.00017905	-0.47095	-1.1417	0.0081745	0.047848	+	0.25358	0.80705	-1.35525
Gm13272	4		-1.1093	-3.4595	0	0	+	0.0005411	0.0059918	0.24499	0.7684	0.42256	0.6966		0.44225	0.8459	-1.35429
Mst1r	4		-1.2742	-3.4613	0	0	+	0.00053761	0.0059595	0.070953	0.19344	0.92188	0.97091		0.84661	0.96904	-1.34515
Vmn1r91	4		-1.6033	-3.2167	0	0	+	0.0012969	0.012997	-0.25877	-0.52508	0.089243	0.28788		0.59953	0.8936	-1.34453
Pigl	4		-1.6714	-4.6946	0	0	+	2.67e-06	5.31e-05	-0.32755	-0.9247	0.043291	0.17629		0.35512	0.82224	-1.34385
Pigu	4		-1.7028	-5.3403	0	0	+	9.28e-08	2.7e-06	-0.36191	-1.1367	0.030038	0.13524		0.25566	0.80847	-1.34089
Usf2	4		-0.28579	-0.38775	0.028925	0.10117		0.6982	0.99994	1.0543	1.4369	0	0	+	0.15073	0.74677	-1.34009
Ddx17	4		-1.1389	-2.6438	0	0	+	0.0081992	0.066319	0.19947	0.46721	0.56912	0.7987		0.64035	0.90756	-1.33837
Atp6v0e	4		-1.8035	-5.1867	0	0	+	2.14e-07	5.66e-06	-0.46518	-1.3435	0.0090935	0.052397		0.17911	0.77917	-1.33832
Vmn2r32	4		-1.0609	-2.9707	0	0	+	0.0029708	0.027044	0.27658	0.77619	0.33419	0.62157		0.43764	0.84585	-1.33748
Xrcc5	4		-1.8598	-4.7552	0	0	+	1.98e-06	4.09e-05	-0.5237	-1.3564	0.0043533	0.028222	+	0.17498	0.77542	-1.3361
Vmn1r137	4		-0.84499	-2.276	0	0	+	0.022846	0.16366	0.49102	1.3252	0.040389	0.16737		0.1851	0.78379	-1.33601
Ewsr1	4		-1.2517	-3.9359	0	0	+	8.29e-05	0.0011187	0.083882	0.26474	0.97528	0.99081		0.79121	0.95347	-1.33558
Rfc5	4	Yes	-3.7976	-6.4341	0	0	+	1.24e-10	9.23e-09	-2.4655	-4.3068	0	0	+	1.66e-05	0.00033179	-1.3321
Gm10406	4		-4.4616	-5.5866	0	0	+	2.32e-08	7.96e-07	-3.1326	-3.995	0	0	+	6.47e-05	0.0011286	-1.329
Cmtr2	4		-1.3491	-3.2023	0	0	+	0.0013635	0.013552	-0.022365	-0.05362	0.57135	0.79962		0.95724	0.99302	-1.32673
Gm14440	4		-3.517	-7.1774	0	0	+	7.11e-13	1.11e-10	-2.1913	-4.6142	0	0	+	3.95e-06	9.41e-05	-1.3257
Zmiz1	4		-1.4274	-4.0261	0	0	+	5.67e-05	0.00079642	-0.10175	-0.28858	0.33743	0.62384		0.7729	0.9499	-1.32565
Fitm2	4		-0.93625	-2.4761	0	0	+	0.013282	0.1017	0.38268	1.0132	0.13427	0.37498		0.31098	0.81935	-1.31893
Siah1a	4		-0.51385	-0.65492	0.00053207	0.0030496	+	0.51252	0.99994	0.80362	1.0252	0.00029022	0.002445	+	0.30527	0.8189	-1.31747
Vmn2r40	4		-1.8679	-4.1544	0	0	+	3.26e-05	0.00048537	-0.55155	-1.2553	0.0031924	0.021696	+	0.20935	0.79249	-1.31635
Gm20865	4		-0.98456	-2.5058	0	0	+	0.012216	0.094699	0.33178	0.84946	0.21442	0.49141		0.39563	0.83352	-1.31634
Zfp628	4		-0.24938	-0.35029	0.050837	0.15536		0.72612	0.99994	1.0642	1.4953	0	0	+	0.13485	0.72641	-1.31358
Cnpy2	4		-1.5923	-4.1635	0	0	+	3.13e-05	0.00046876	-0.28625	-0.75159	0.066218	0.23526		0.45229	0.8478	-1.30605
Gm4836	4		-3.4502	-6.3307	0	0	+	2.44e-10	1.66e-08	-2.1473	-4.0065	0	0	+	6.16e-05	0.0010795	-1.3029
Alg8	4		-1.4576	-4.2104	0	0	+	2.55e-05	0.00039043	-0.15663	-0.45397	0.22328	0.5019		0.64985	0.91085	-1.30097
Mcat	4		-2.5976	-5.8854	0	0	+	3.97e-09	1.76e-07	-1.2968	-3.0035	0	0	+	0.0026687	0.031492	-1.3008
Hdlbp	4		-1.2125	-2.7632	0	0	+	0.0057237	0.048437	0.088049	0.20165	0.99323	0.99704		0.84019	0.96765	-1.30055
Actr5	4		-1.7723	-5.4708	0	0	+	4.48e-08	1.45e-06	-0.47448	-1.4718	0.0077876	0.046039	+	0.14108	0.73396	-1.29782
Srp72	4	Yes	-3.2781	-5.9323	0	0	+	2.99e-09	1.37e-07	-1.9803	-3.6565	0	0	+	0.00025567	0.0038386	-1.2978
Nup205	4	Yes	-3.336	-6.8869	0	0	+	5.7e-12	6.62e-10	-2.0406	-4.3339	0	0	+	1.46e-05	0.00029896	-1.2954
Gnas	4		-0.96168	-2.4665	0	0	+	0.013646	0.10402	0.3335	0.85802	0.21104	0.48743		0.39088	0.83244	-1.29518
Wdr48	4		-1.7679	-4.172	0	0	+	3.02e-05	0.00045406	-0.4728	-1.1335	0.0080294	0.047146	+	0.25702	0.80854	-1.2951
Aagab	4		-1.757	-4.9175	0	0	+	8.77e-07	1.98e-05	-0.46349	-1.3094	0.0094805	0.05446		0.1904	0.78801	-1.29351
Gm6696	4		-0.9702	-1.5288	0	0	+	0.12631	0.6363	0.32178	0.51159	0.23324	0.51435		0.60894	0.8973	-1.29198
Ero1l	4		-0.64652	-1.2377	4.837e-05	0.00030941	+	0.21583	0.87856	0.64532	1.2377	0.0051272	0.032485	+	0.21584	0.79607	-1.29184
Gm8720	1		-0.78134	-0.70802	0.028006	0.098436		0.47893	0.99994	0.51041	0.46259	0.22864	0.50861		0.64366	0.90871	-1.29175
Vmn2r30	4		-1.0059	-1.5647	0	0	+	0.11766	0.60572	0.2835	0.44454	0.31677	0.60512		0.65665	0.91352	-1.2894
Lce1d	4		-0.99412	-3.1803	0	0	+	0.0014714	0.0145	0.29456	0.94395	0.29138	0.57912		0.34519	0.82071	-1.28868
Gm14308	4		-2.3531	-5.6527	0	0	+	1.58e-08	5.78e-07	-1.0651	-2.581	0	0	+	0.0098513	0.10003	-1.288
Gzf1	4		-1.0427	-3.185	0	0	+	0.0014474	0.014297	0.24333	0.74437	0.42735	0.69927		0.45665	0.84896	-1.28603
Vmn2r39	4		-0.85209	-2.1175	0	0	+	0.034213	0.23115	0.43292	1.0858	0.079036	0.26585		0.27755	0.81317	-1.28501
Vmn2r42	4		-1.9303	-4.95	0	0	+	7.42e-07	1.71e-05	-0.6464	-1.6926	0.0011609	0.0088138	+	0.09053	0.61566	-1.2839
Rabgef1	4		-1.2545	-2.3429	0	0	+	0.019133	0.14007	0.025316	0.047785	0.73996	0.88952		0.96189	0.99335	-1.27982
Ost4	4		-1.8914	-5.4046	0	0	+	6.5e-08	1.97e-06	-0.61386	-1.7686	0.0015962	0.011765	+	0.076957	0.55935	-1.27754
Bap1	4		-3.5379	-6.1377	0	0	+	8.37e-10	4.57e-08	-2.2612	-4.1298	0	0	+	3.63e-05	0.00066842	-1.2767
Mat2a	4		-3.8786	-6.9037	0	0	+	5.07e-12	6.09e-10	-2.6019	-4.9909	0	0	+	6.01e-07	1.75e-05	-1.2767
Agpat6	4		0.27377	0.17318	0.15952	0.34683		0.86251	0.99994	1.5491	0.98029	0	0	+	0.32694	0.81974	-1.27533
Gm4141	4		-0.78925	-1.6013	0	0	+	0.10932	0.57558	0.48381	0.98483	0.044065	0.17856		0.32471	0.81935	-1.27306
Dr1	4		-2.9492	-5.9922	0	0	+	2.07e-09	1e-07	-1.6779	-3.4563	0	0	+	0.0005476	0.0076598	-1.2713
Uri1	4	Yes	-1.6482	-4.0595	0	0	+	4.92e-05	0.00070057	-0.37761	-0.93647	0.025539	0.12027		0.34903	0.82118	-1.27059
Nup188	4		-1.5043	-4.7745	0	0	+	1.8e-06	3.75e-05	-0.23397	-0.74626	0.1141	0.33874		0.45551	0.84896	-1.27033
Prpf19	4	Yes	-4.9689	-8.3152	0	0	+	9.16e-17	3.38e-14	-3.7009	-6.2369	0	0	+	4.46e-10	2.97e-08	-1.268
Trpc3	4		-0.4883	-0.61747	0.00082229	0.0045382	+	0.53693	0.99994	0.77912	0.98865	0.00043533	0.0035461	+	0.32284	0.81935	-1.26742
Supt16	4	Yes	-4.0996	-5.4667	0	0	+	4.58e-08	1.47e-06	-2.8326	-3.8951	0	0	+	9.82e-05	0.00165	-1.267
Scgb1b19	4		-0.96251	-1.8963	0	0	+	0.057918	0.35679	0.30219	0.59623	0.2744	0.56144		0.55102	0.87676	-1.2647
Afg3l2	4		-0.5799	-1.3993	0.00019348	0.001182	+	0.16171	0.74776	0.68386	1.6523	0.0030957	0.021164	+	0.098472	0.64195	-1.26376
Orc1	4		-2.2782	-4.4613	0	0	+	8.15e-06	0.0001412	-1.0145	-1.9955	0	0	+	0.045992	0.37688	-1.2637
Stip1	4		-3.0256	-6.4941	0	0	+	8.35e-11	6.67e-09	-1.7649	-3.8733	0	0	+	0.00010737	0.0017858	-1.2607
Parp1	4		-1.444	-4.4077	0	0	+	1.04e-05	0.00017618	-0.18351	-0.56132	0.18081	0.44933		0.57458	0.88621	-1.26049
Tars	4	Yes	-4.0478	-5.8547	0	0	+	4.78e-09	2.05e-07	-2.7896	-4.1219	0	0	+	3.76e-05	0.00069013	-1.2582
Psmg2	4		-2.1558	-4.3868	0	0	+	1.15e-05	0.00019191	-0.89791	-1.8659	0.00014511	0.0012925	+	0.06206	0.47747	-1.25789
Bclaf1	4		-0.66052	-1.5545	4.837e-05	0.00030941	+	0.12007	0.6149	0.58949	1.3912	0.010641	0.060044		0.16416	0.76342	-1.25001
LOC100048884	4		-2.1105	-4.4499	0	0	+	8.59e-06	0.00014773	-0.86129	-1.8201	0.00014511	0.0012925	+	0.068739	0.51378	-1.24921
Ptar1	4		-2.5927	-4.9864	0	0	+	6.15e-07	1.45e-05	-1.3458	-2.7707	0	0	+	0.0055936	0.060928	-1.2469
C330027C09Rik	4		-1.7214	-3.5423	0	0	+	0.00039672	0.004539	-0.4774	-0.98688	0.007449	0.044444	+	0.3237	0.81935	-1.244
Fam103a1	4		-1.8999	-4.7705	0	0	+	1.84e-06	3.81e-05	-0.65657	-1.6959	0.0010641	0.0081301	+	0.089904	0.61282	-1.24333
Furin	4		-1.583	-4.6511	0	0	+	3.3e-06	6.43e-05	-0.34169	-1.005	0.036326	0.1551		0.3149	0.81935	-1.24131
Nol11	4	Yes	-3.365	-6.2749	0	0	+	3.5e-10	2.21e-08	-2.1256	-4.1159	0	0	+	3.86e-05	0.0007061	-1.2394
Prrc2c	4		-1.6079	-4.0448	0	0	+	5.24e-05	0.0007417	-0.36956	-0.9342	0.027329	0.12578		0.3502	0.82183	-1.23834
Lif	4		-0.15559	-0.17048	0.18574	0.38365		0.86463	0.99994	1.0805	1.1846	0	0	+	0.23617	0.8004	-1.23609
Actr3	4	Yes	-2.7701	-5.2356	0	0	+	1.64e-07	4.42e-06	-1.5347	-2.9148	0	0	+	0.0035591	0.040653	-1.2354
Vmn1r103	4		-1.4262	-3.5382	0	0	+	0.0004028	0.0046009	-0.19363	-0.48501	0.16547	0.42651		0.62767	0.90347	-1.23257
Rps21	4	Yes	-4.3461	-8.0418	0	0	+	8.86e-16	2.65e-13	-3.1141	-5.8627	0	0	+	4.56e-09	2.26e-07	-1.232
Tor1aip1	4		-0.5046	-0.86424	0.00058044	0.0032877	+	0.38746	0.99994	0.72676	1.2489	0.0014995	0.011131	+	0.21171	0.79273	-1.23136
Rrn3	4		-4.1771	-5.896	0	0	+	3.72e-09	1.67e-07	-2.9463	-4.1332	0	0	+	3.58e-05	0.00066049	-1.2308
Tsc22d2	4		-1.4964	-2.8479	0	0	+	0.0044005	0.038258	-0.26685	-0.51123	0.0816	0.27122		0.60919	0.89741	-1.22955
Zscan4b	4		-0.88845	-2.0843	0	0	+	0.037134	0.24733	0.33957	0.79835	0.20132	0.47681		0.42467	0.8412	-1.22802
Tm2d1	4		-0.88856	-2.5896	0	0	+	0.0096089	0.076582	0.33909	0.9907	0.20209	0.47792		0.32183	0.81935	-1.22765
Prpf3	4		-2.3953	-5.0194	0	0	+	5.18e-07	1.25e-05	-1.1679	-2.4634	0	0	+	0.013763	0.1344	-1.2274
Prmt1	4		-4.12	-5.0576	0	0	+	4.25e-07	1.04e-05	-2.8933	-3.6243	0	0	+	0.00028977	0.0042975	-1.2267
Brk1	4		-1.6656	-4.1559	0	0	+	3.24e-05	0.0004832	-0.44214	-1.1057	0.012141	0.066561		0.26886	0.80981	-1.22346
Tnpo3	4	Yes	-3.1173	-5.5529	0	0	+	2.81e-08	9.51e-07	-1.8951	-3.4873	0	0	+	0.00048787	0.006899	-1.2222
Smpd4	4		-1.1249	-4.3635	0	0	+	1.28e-05	0.00021135	0.09595	0.37245	0.97398	0.99041		0.70956	0.93039	-1.22085
Eif3c	4	Yes	-3.0252	-5.8663	0	0	+	4.46e-09	1.94e-07	-1.8098	-3.6253	0	0	+	0.00028863	0.0042867	-1.2154
Fignl1	4		-1.9206	-4.4468	0	0	+	8.71e-06	0.00014963	-0.70607	-1.6371	0.0004837	0.0038911	+	0.1016	0.64936	-1.21453
Ppat	4	Yes	-1.0588	-2.638	0	0	+	0.0083404	0.06725	0.15465	0.38582	0.73774	0.88829		0.69963	0.92754	-1.21345
Fubp3	4		-0.70111	-1.8934	0	0	+	0.058309	0.35899	0.51046	1.3797	0.031537	0.13988		0.16769	0.76808	-1.21157
Nbas	4		-1.9609	-5.9831	0	0	+	2.19e-09	1.05e-07	-0.75045	-2.2936	0.00033859	0.0027734	+	0.021812	0.1998	-1.21045
Vmn1r151	4		-1.6629	-3.9106	0	0	+	9.21e-05	0.0012296	-0.45276	-1.078	0.01098	0.061618		0.28104	0.81317	-1.21014
Lemd2	4		-1.6852	-3.512	0	0	+	0.00044475	0.0050283	-0.47561	-1.0101	0.0076424	0.045324	+	0.31245	0.81935	-1.20959
Phb2	4	Yes	-4.747	-8.5686	0	0	+	1.05e-17	4.81e-15	-3.5379	-6.4645	0	0	+	1.02e-10	8.12e-09	-1.2091
Vmn2r36	4		-2.2901	-4.9039	0	0	+	9.4e-07	2.1e-05	-1.082	-2.3341	0	0	+	0.019591	0.18236	-1.2081
Vmn2r62	4		-0.74109	-1.4455	0	0	+	0.14832	0.70832	0.4665	0.91372	0.054465	0.20626		0.36086	0.82353	-1.20759
Yap1	4		-1.9843	-5.0822	0	0	+	3.73e-07	9.24e-06	-0.77678	-2.0105	0.00029022	0.002445	+	0.044383	0.36604	-1.20752
Zscan4f	4		-0.91513	-2.1077	0	0	+	0.035056	0.23615	0.29061	0.67093	0.30168	0.59007		0.50227	0.86128	-1.20574
Mllt6	4		-0.11821	-0.15908	0.28998	0.50668		0.8736	0.99994	1.0875	1.4639	0	0	+	0.14322	0.73767	-1.20571
Snrpa1	4	Yes	-3.7356	-5.5219	0	0	+	3.35e-08	1.11e-06	-2.5307	-3.7919	0	0	+	0.00014949	0.002392	-1.2049
BC094916	4		-0.2696	-0.29758	0.036761	0.12119		0.76602	0.99994	0.93452	1.033	0	0	+	0.30162	0.81854	-1.20412
Ddit4	4		-0.23701	-0.34287	0.061575	0.1794		0.7317	0.99994	0.96678	1.4011	0	0	+	0.1612	0.76029	-1.20379
Rpn1	4	Yes	-3.2048	-5.3671	0	0	+	8e-08	2.37e-06	-2.0029	-3.5266	0	0	+	0.00042088	0.0060551	-1.2019
Nagpa	4		-1.1873	-3.832	0	0	+	0.00012713	0.0016478	0.013003	0.042035	0.69643	0.86868		0.96647	0.9942	-1.2003
Dock5	4		-1.24	-2.98	0	0	+	0.0028825	0.026342	-0.039861	-0.096063	0.51417	0.76436		0.92347	0.98593	-1.20014
Ints6	4		-2.3746	-5.5081	0	0	+	3.63e-08	1.2e-06	-1.1776	-2.7489	0	0	+	0.0059789	0.064571	-1.197
Atp6ap1	4		-2.7152	-6.1446	0	0	+	8.01e-10	4.41e-08	-1.5186	-3.5267	0	0	+	0.0004207	0.0060551	-1.1966
Gm904	4		-0.85699	-2.0237	0	0	+	0.042999	0.28008	0.33908	0.80443	0.20209	0.47792		0.42115	0.83931	-1.19607
Lig4	4		-1.4051	-4.218	0	0	+	2.47e-05	0.00037864	-0.20963	-0.62999	0.14318	0.38937		0.5287	0.86846	-1.19547
Zfp781	4		-0.84369	-1.6798	0	0	+	0.092994	0.51296	0.35165	0.70128	0.18027	0.44866		0.48313	0.85541	-1.19534
Vmn1r181	4		-1.2908	-3.4625	0	0	+	0.0005352	0.0059361	-0.09683	-0.26265	0.34986	0.63624		0.79282	0.95379	-1.19397
Swsap1	4		-1.1309	-3.9902	0	0	+	6.6e-05	0.00091126	0.062206	0.2203	0.88599	0.9562		0.82564	0.96338	-1.19311
Commd10	4		-1.6587	-4.7356	0	0	+	2.18e-06	4.44e-05	-0.46643	-1.3504	0.0089001	0.051483		0.17687	0.77777	-1.19227
Pdrg1	4		-3.302	-5.9777	0	0	+	2.26e-09	1.08e-07	-2.1113	-3.9164	0	0	+	8.99e-05	0.0015234	-1.1907
Sprtn	4		-3.4303	-5.1637	0	0	+	2.42e-07	6.3e-06	-2.2402	-3.495	0	0	+	0.00047409	0.0067455	-1.1901
Trappc11	4	Yes	-2.0682	-4.4822	0	0	+	7.39e-06	0.00012943	-0.87841	-1.9323	0.00014511	0.0012925	+	0.053328	0.42469	-1.18979
Atp6v1f	4	Yes	-2.4049	-4.2472	0	0	+	2.17e-05	0.00033705	-1.2158	-2.1936	0	0	+	0.028265	0.24929	-1.1891
Nbeal2	4		-0.51641	-1.1329	0.0004837	0.0027809	+	0.25725	0.95198	0.67175	1.4805	0.0036761	0.024635	+	0.13874	0.72848	-1.18816
Tada3	4		-1.6068	-3.6527	0	0	+	0.00025947	0.003126	-0.42005	-0.96169	0.015237	0.079186		0.33621	0.82071	-1.18675
Actl6a	4	Yes	-3.6832	-4.4945	0	0	+	6.97e-06	0.00012312	-2.4992	-3.2072	0	0	+	0.0013402	0.017093	-1.184
Vcp	4	Yes	-4.0946	-5.9884	0	0	+	2.12e-09	1.02e-07	-2.911	-4.3384	0	0	+	1.44e-05	0.00029437	-1.1836
Utp18	4	Yes	-2.4385	-5.1804	0	0	+	2.21e-07	5.82e-06	-1.2552	-2.6825	0	0	+	0.0073069	0.077191	-1.1833
Gm2897	4		-3.7431	-4.9518	0	0	+	7.35e-07	1.7e-05	-2.5602	-3.4201	0	0	+	0.00062605	0.0085943	-1.1829
Pigf	4		-1.1761	-3.2699	0	0	+	0.001076	0.011023	0.00094978	0.0026602	0.65619	0.85013		0.99788	0.99951	-1.17705
Gm5591	4		-1.1206	-2.5931	0	0	+	0.0095125	0.07599	0.056415	0.13123	0.86311	0.94809		0.89559	0.98121	-1.17702
Srek1	4		-1.344	-4.2929	0	0	+	1.76e-05	0.00028195	-0.16772	-0.53805	0.20523	0.48101		0.59054	0.89057	-1.17628
Gm10352	4		-0.91038	-2.4836	0	0	+	0.013006	0.099769	0.26538	0.72456	0.36456	0.64882		0.46872	0.85272	-1.17576
Tmem254c	4		-0.55431	-1.3517	0.00029022	0.0017079	+	0.17647	0.78891	0.6206	1.5142	0.0071104	0.042733	+	0.12997	0.7198	-1.17491
Ss18	4		-0.39856	-0.67534	0.0038212	0.018099	+	0.49946	0.99994	0.77589	1.3149	0.0004837	0.0038911	+	0.18853	0.78575	-1.17445
Kat6a	4		-0.34283	-0.60778	0.011077	0.045984	+	0.54334	0.99994	0.83132	1.4766	0.00024185	0.0020807	+	0.13978	0.72976	-1.17415
Vmn1r170	4		-0.8147	-1.8321	0	0	+	0.066933	0.4004	0.35928	0.80972	0.16644	0.42783		0.4181	0.83931	-1.17398
Gm4498	4		-1.0338	-2.7023	0	0	+	0.0068856	0.056964	0.13998	0.36637	0.79506	0.91546		0.71409	0.93113	-1.17378
Ddx19a	4	Yes	-2.0008	-4.6172	0	0	+	3.89e-06	7.47e-05	-0.828	-1.9546	0.00019348	0.0016743	+	0.050625	0.40724	-1.1728
Smarce1	4		-3.0971	-5.5891	0	0	+	2.28e-08	7.87e-07	-1.9249	-3.5068	0	0	+	0.00045353	0.0064665	-1.1722
Rbpj	4		-0.54799	-1.0235	0.00029022	0.0017079	+	0.30606	0.99994	0.62303	1.1668	0.0070136	0.042336	+	0.2433	0.8034	-1.17102
Vmn2r37	4		-1.668	-4.5819	0	0	+	4.61e-06	8.62e-05	-0.49854	-1.3899	0.0056109	0.03494	+	0.16457	0.76403	-1.16946
Pigh	4		-1.1819	-3.539	0	0	+	0.00040167	0.0045905	-0.013013	-0.039084	0.60254	0.81787		0.96882	0.99465	-1.16889
Sf3b1	4		-3.7917	-6.4803	0	0	+	9.15e-11	7.2e-09	-2.625	-4.6789	0	0	+	2.88e-06	7.18e-05	-1.1667
Clpb	4		-1.0931	-4.0212	0	0	+	5.79e-05	0.00081152	0.072863	0.26922	0.92948	0.9737		0.78776	0.95288	-1.16596
Prpf31	4	Yes	-3.2588	-5.8903	0	0	+	3.86e-09	1.71e-07	-2.0942	-3.9216	0	0	+	8.8e-05	0.0014941	-1.1646
Gimap4	4		-0.13842	-0.17707	0.22908	0.43807		0.85945	0.99994	1.026	1.3133	0	0	+	0.18909	0.78612	-1.16442
Mesdc2	4		-1.2748	-3.8426	0	0	+	0.00012176	0.0015848	-0.11089	-0.33474	0.31687	0.60512		0.73782	0.93979	-1.16391
Ambra1	4		1.4995	0.38527	0	0	+	0.70004	0.99994	2.6612	0.68397	0	0	+	0.494	0.85914	-1.1617
Piga	4		-0.88091	-2.1428	0	0	+	0.032127	0.21957	0.28022	0.68293	0.32495	0.61301		0.49465	0.85916	-1.16113
Rangap1	4	Yes	-4.4589	-6.2509	0	0	+	4.08e-10	2.52e-08	-3.2982	-4.6849	0	0	+	2.8e-06	6.99e-05	-1.1607
Ccdc132	4		-2.0064	-4.8858	0	0	+	1.03e-06	2.27e-05	-0.84603	-2.0788	0.00019348	0.0016743	+	0.037634	0.319	-1.16037
Cenpb	4		-0.44141	-0.99841	0.0016446	0.0084894	+	0.31808	0.99994	0.71842	1.6276	0.0016929	0.012376	+	0.10362	0.65439	-1.15983
Snrpf	4		-5.8947	-8.5721	0	0	+	1.02e-17	4.78e-15	-4.7351	-6.8858	0	0	+	5.75e-12	6.12e-10	-1.1596
Arpc4	4	Yes	-3.7693	-6.6586	0	0	+	2.76e-11	2.47e-09	-2.6114	-4.6524	0	0	+	3.28e-06	8.05e-05	-1.1579
Brd9	4		-0.52423	-1.0773	0.0004837	0.0027809	+	0.28133	0.98529	0.63278	1.3013	0.0059495	0.036727	+	0.19317	0.78862	-1.15701
Zswim3	4		-0.30714	-0.44035	0.02017	0.075448		0.65968	0.99994	0.84813	1.2177	0.00019348	0.0016743	+	0.22335	0.79812	-1.15527
Tmem209	4		-1.0711	-3.2588	0	0	+	0.0011188	0.01144	0.083696	0.25476	0.97451	0.99056		0.7989	0.95559	-1.1548
Slc30a9	4		-1.0735	-3.1073	0	0	+	0.0018882	0.018165	0.081282	0.23606	0.96532	0.98685		0.81339	0.95991	-1.15478
2510003E04Rik	4		-0.99466	-2.7097	0	0	+	0.0067344	0.055869	0.1597	0.43524	0.71892	0.87935		0.66339	0.91509	-1.15436
Ube3a	4		-0.34676	-0.68147	0.010641	0.044634	+	0.49558	0.99994	0.80698	1.5869	0.00029022	0.002445	+	0.11253	0.68246	-1.15374
Gm9268	4		-1.4072	-2.3768	0	0	+	0.017466	0.12914	-0.25499	-0.43814	0.09258	0.29532		0.66129	0.91491	-1.15221
Ssty1	4		-1.2782	-3.6439	0	0	+	0.0002685	0.0032211	-0.12642	-0.36319	0.28359	0.57077		0.71647	0.93213	-1.15178
Apoc1	4		-0.39112	-0.68703	0.00445	0.020749	+	0.49207	0.99994	0.75863	1.3341	0.00072555	0.0056948	+	0.18218	0.78216	-1.14975
Ssr3	4		-0.6556	-1.5998	4.837e-05	0.00030941	+	0.10964	0.57664	0.49246	1.2044	0.03976	0.16603		0.22845	0.79882	-1.14806
Dtymk	4	Yes	-4.4854	-4.1899	0	0	+	2.79e-05	0.00042352	-3.3391	-3.1747	0	0	+	0.0015001	0.018819	-1.1463
Kif2c	4		-1.5598	-4.022	0	0	+	5.77e-05	0.00080921	-0.4138	-1.0714	0.016688	0.085164		0.28399	0.81342	-1.146
Hnrnpll	4		-0.18166	-0.27807	0.13403	0.30909		0.78096	0.99994	0.96434	1.477	0	0	+	0.13967	0.72952	-1.146
Gm13290	4		-1.153	-4.1234	0	0	+	3.73e-05	0.00054848	-0.007111	-0.025505	0.62576	0.83257		0.97965	0.99589	-1.14589
Polr1d	4	Yes	-3.7622	-6.1111	0	0	+	9.9e-10	5.29e-08	-2.6166	-4.3559	0	0	+	1.33e-05	0.0002761	-1.1456
Eif3k	4		-1.7992	-3.7354	0	0	+	0.00018739	0.0023296	-0.65394	-1.3683	0.0010641	0.0081301	+	0.17121	0.76966	-1.14526
Cenpj	4		-1.2215	-4.2406	0	0	+	2.23e-05	0.00034528	-0.078158	-0.27164	0.39755	0.67771		0.7859	0.95244	-1.14334
Pigc	4		-1.2289	-4.7152	0	0	+	2.42e-06	4.86e-05	-0.086722	-0.33447	0.37496	0.65739		0.73802	0.93981	-1.14218
Smarcc1	4		-1.026	-2.8467	0	0	+	0.0044178	0.038344	0.11468	0.31841	0.89765	0.96011		0.75017	0.94267	-1.14068
Hnrnpm	4		-0.37379	-0.86561	0.0060946	0.027285	+	0.38671	0.99994	0.76671	1.7759	0.00062881	0.004977	+	0.075749	0.55376	-1.1405
Senp3	4		-0.9596	-3.7242	0	0	+	0.00019595	0.0024258	0.17991	0.69935	0.64201	0.84305		0.48434	0.85582	-1.13951
Tnfsf14	4		-0.27234	-0.30215	0.034681	0.11568		0.76254	0.99994	0.86386	0.96422	9.674e-05	0.00088183	+	0.33494	0.82071	-1.1362
Mdm2	4		-4.5318	-8.2271	0	0	+	1.92e-16	6.4e-14	-3.3963	-6.1754	0	0	+	6.6e-10	4.24e-08	-1.1355
Dmxl1	4		-1.6543	-4.2031	0	0	+	2.63e-05	0.00040248	-0.51957	-1.334	0.0046919	0.030227	+	0.1822	0.78216	-1.13473
Ogt	4		-3.2582	-6.7767	0	0	+	1.23e-11	1.25e-09	-2.1235	-4.4589	0	0	+	8.24e-06	0.00018152	-1.1347
Vmn2r33	4		-1.1802	-2.7265	0	0	+	0.0064005	0.053486	-0.046415	-0.10798	0.49376	0.75085		0.91401	0.98476	-1.13378
Kdm4a	4		-0.47695	-0.86733	0.00087066	0.0047294	+	0.38576	0.99994	0.65604	1.1939	0.0043533	0.028222	+	0.23252	0.8004	-1.13299
Krtap5-3	4		-2.0462	-4.6936	0	0	+	2.68e-06	5.32e-05	-0.91335	-2.1204	4.837e-05	0.00045167	+	0.033969	0.29116	-1.13285
Baz1b	4		-1.4408	-4.0136	0	0	+	5.98e-05	0.00083369	-0.30915	-0.8636	0.052385	0.20108		0.38781	0.83141	-1.13165
Lifr	4		-0.2187	-0.23723	0.078843	0.21346		0.81248	0.99994	0.91247	0.99072	9.674e-05	0.00088183	+	0.32182	0.81935	-1.13117
Spcs2	4		-1.903	-4.7508	0	0	+	2.03e-06	4.17e-05	-0.77338	-1.941	0.00029022	0.002445	+	0.052253	0.41737	-1.12962
BC003331	4		-2.0567	-5.6416	0	0	+	1.69e-08	6.11e-07	-0.92733	-2.5467	4.837e-05	0.00045167	+	0.010875	0.10834	-1.12937
Lin37	4		-0.42477	-0.94641	0.002225	0.011055	+	0.34394	0.99994	0.70406	1.5699	0.0022734	0.016096	+	0.11645	0.69279	-1.12883
Ipo5	4		-0.9673	-1.7131	0	0	+	0.086691	0.48862	0.16094	0.286	0.71438	0.87708		0.77488	0.95028	-1.12824
Nfic	4		-0.99227	-3.0597	0	0	+	0.0022158	0.021023	0.13567	0.41946	0.81358	0.92591		0.67488	0.91853	-1.12794
Nprl2	4		0.07582	0.081174	0.7656	0.87568		0.9353	0.99994	1.2035	1.2897	0	0	+	0.19714	0.79031	-1.12768
Rnf44	4		-0.67487	-2.1035	4.837e-05	0.00030941	+	0.03542	0.23822	0.45188	1.4096	0.0638	0.22895		0.15866	0.75826	-1.12675
Scgb1b3	4		-1.2216	-3.4804	0	0	+	0.00050065	0.0056009	-0.094936	-0.27238	0.35431	0.63957		0.78533	0.95233	-1.12666
Bloc1s1	4		-1.3739	-3.3612	0	0	+	0.00077591	0.0082432	-0.24812	-0.60886	0.099884	0.31095		0.54262	0.87302	-1.12578
Kdm5b	4		-0.4077	-0.87626	0.0030473	0.014675	+	0.38089	0.99994	0.71797	1.5453	0.0016929	0.012376	+	0.12226	0.70369	-1.12567
Chchd3	4		-1.205	-3.0862	0	0	+	0.0020275	0.019308	-0.080211	-0.20563	0.39233	0.67272		0.83708	0.96698	-1.12479
Psg28	4		-0.77288	-1.9261	0	0	+	0.05409	0.33784	0.35179	0.87903	0.17994	0.44808		0.37938	0.82883	-1.12467
Stx3	4		-0.19388	-0.21895	0.11352	0.2756		0.82669	0.99994	0.9301	1.0523	4.837e-05	0.00045167	+	0.29266	0.81531	-1.12398
Vmn1r115	4		-1.3592	-2.8697	0	0	+	0.0041088	0.035939	-0.23535	-0.50292	0.11285	0.33656		0.61502	0.89852	-1.12385
Taf12	4	Yes	-3.5044	-5.3144	0	0	+	1.07e-07	3.04e-06	-2.3826	-3.8271	0	0	+	0.00012967	0.0021059	-1.1218
Mfn1	4		-0.77216	-2.0831	0	0	+	0.037241	0.24796	0.34827	0.94047	0.18598	0.45649		0.34698	0.82096	-1.12043
Snapin	4		-0.72495	-1.8103	0	0	+	0.070255	0.41523	0.39482	0.98654	0.11831	0.34631		0.32387	0.81935	-1.11977
Krtap6-2	4		-1.1269	-3.0256	0	0	+	0.0024811	0.023221	-0.0072229	-0.019498	0.62537	0.83257		0.98444	0.99671	-1.11968
Rpl31	4	Yes	-5.3053	-8.0871	0	0	+	6.11e-16	1.91e-13	-4.1866	-6.4412	0	0	+	1.19e-10	9.28e-09	-1.1187
Sec11a	4		-0.59647	-1.3029	9.674e-05	0.00060643	+	0.19262	0.82991	0.52166	1.1403	0.027087	0.12483		0.25414	0.80741	-1.11813
Blm	4		-1.9018	-4.1204	0	0	+	3.78e-05	0.00055491	-0.78512	-1.7266	0.00024185	0.0020807	+	0.08424	0.58857	-1.11668
Defa21	4		-1.212	-3.0326	0	0	+	0.0024249	0.022788	-0.095843	-0.24057	0.35252	0.63821		0.80989	0.9581	-1.11616
Myl9	4		-0.23479	-0.24041	0.063703	0.18404		0.81001	0.99994	0.881	0.90388	9.674e-05	0.00088183	+	0.36606	0.82563	-1.11579
Npas1	4		-0.0083934	-0.010548	0.77972	0.88484		0.99158	0.99994	1.107	1.3916	0	0	+	0.16404	0.76342	-1.11539
Ric8	4		-1.5162	-4.3493	0	0	+	1.37e-05	0.00022447	-0.40094	-1.1561	0.019251	0.095604		0.24763	0.80413	-1.11526
Sart3	4	Yes	-2.1997	-3.8129	0	0	+	0.00013734	0.0017647	-1.0853	-1.9194	0	0	+	0.054937	0.43533	-1.1144
Zmynd8	4		-1.2865	-2.9534	0	0	+	0.003143	0.028375	-0.1742	-0.40258	0.19421	0.4673		0.68726	0.92316	-1.1123
Rhbdd3	4		-0.16145	-0.24239	0.17374	0.36784		0.80848	0.99994	0.94981	1.4275	0	0	+	0.15345	0.7498	-1.11126
Dctpp1	4		-0.29924	-0.50506	0.022589	0.08264		0.61351	0.99994	0.81168	1.3715	0.00029022	0.002445	+	0.17021	0.76831	-1.11092
Timm17a	4		-1.4257	-3.2146	0	0	+	0.0013062	0.01307	-0.31503	-0.71249	0.048902	0.1913		0.47616	0.85441	-1.11067
Syt5	4		-0.71712	-2.3346	0	0	+	0.019565	0.14308	0.39332	1.2816	0.12059	0.35053		0.19997	0.79033	-1.11044
Traf7	4		-1.6736	-4.2236	0	0	+	2.4e-05	0.00037046	-0.56389	-1.4306	0.0028538	0.019865	+	0.15253	0.74906	-1.10971
Olfr818	4		-0.26774	-0.4396	0.038406	0.12579		0.66022	0.99994	0.84162	1.3832	0.00019348	0.0016743	+	0.1666	0.76741	-1.10936
Onecut2	4		0.19208	0.18702	0.31324	0.52999		0.85165	0.99994	1.2997	1.2673	0	0	+	0.20505	0.79213	-1.10762
Tgif1	4		-3.031	-6.0129	0	0	+	1.82e-09	8.97e-08	-1.9235	-3.846	0	0	+	0.00012006	0.001973	-1.1075
Ipo4	4		-0.74615	-2.2882	0	0	+	0.022126	0.15933	0.3606	1.1071	0.16431	0.42425		0.26825	0.80941	-1.10675
Fam73b	4		-0.62018	-1.2715	4.837e-05	0.00030941	+	0.20356	0.85386	0.4818	0.99111	0.045323	0.18201		0.32163	0.81935	-1.10198
B3galt6	4		-1.7704	-4.0834	0	0	+	4.44e-05	0.00063897	-0.66933	-1.5488	0.0010158	0.0078241	+	0.12144	0.703	-1.10107
Elovl1	4		-0.53446	-1.3308	0.00029022	0.0017079	+	0.18327	0.80633	0.56436	1.4081	0.014753	0.077235		0.15912	0.7585	-1.09882
Comtd1	4		-0.4931	-1.4978	0.00072555	0.0040606	+	0.13417	0.6641	0.60551	1.8401	0.0085131	0.049397	+	0.065756	0.4989	-1.09861
Tln1	4		-1.5655	-4.0279	0	0	+	5.63e-05	0.0007909	-0.46714	-1.2037	0.0087066	0.050406		0.22869	0.79882	-1.09836
Obox2	4		-0.67565	-1.5092	4.837e-05	0.00030941	+	0.13124	0.65429	0.42188	0.9442	0.088614	0.28683		0.34507	0.82071	-1.09753
Dpm3	4		-1.6171	-4.9013	0	0	+	9.52e-07	2.12e-05	-0.51983	-1.583	0.0046919	0.030227	+	0.11343	0.6856	-1.09727
Gm20822	4		-0.42585	-0.82013	0.0021766	0.010877	+	0.41214	0.99994	0.67122	1.2945	0.0037245	0.024863	+	0.1955	0.7892	-1.09707
Ppm1g	4		-0.55155	-1.1407	0.00029022	0.0017079	+	0.25399	0.94747	0.54423	1.127	0.01988	0.098067		0.25973	0.80854	-1.09578
Birc5	4	Yes	-5.1141	-8.4627	0	0	+	2.61e-17	1.1e-14	-4.0187	-6.7356	0	0	+	1.63e-11	1.55e-09	-1.0954
Insr	4		-1.2751	-4.2927	0	0	+	1.76e-05	0.00028196	-0.1798	-0.60816	0.18569	0.45626		0.54308	0.87324	-1.0953
Esp18	4		-0.56476	-1.5974	0.00024185	0.001465	+	0.11017	0.57863	0.53014	1.5011	0.024572	0.117		0.13334	0.72494	-1.0949
Osbp2	4		-0.1269	-0.11375	0.26347	0.47873		0.90944	0.99994	0.96509	0.8657	0	0	+	0.38666	0.83141	-1.09199
Wdr90	4		-0.7468	-2.0697	0	0	+	0.038477	0.2548	0.3425	0.95046	0.19609	0.4697		0.34188	0.82071	-1.0893
Ldha	4		-2.619	-5.2219	0	0	+	1.77e-07	4.73e-06	-1.531	-3.0607	0	0	+	0.0022082	0.026526	-1.088
Gata6	4		-0.19479	-0.25068	0.11217	0.27337		0.80206	0.99994	0.89238	1.1511	9.674e-05	0.00088183	+	0.24969	0.80413	-1.08717
Pigp	4		-1.1313	-3.1242	0	0	+	0.0017831	0.017307	-0.044252	-0.12292	0.49966	0.75418		0.90217	0.98248	-1.08705
Prdx6	4		-1.4518	-3.9164	0	0	+	8.99e-05	0.0012021	-0.36532	-0.99171	0.028828	0.13105		0.32134	0.81935	-1.08648
Epdr1	4		-0.17158	-0.26024	0.15309	0.33738		0.79468	0.99994	0.91422	1.3869	9.674e-05	0.00088183	+	0.16546	0.76544	-1.0858
Tgfbr2	4		-0.41056	-0.60944	0.0029022	0.014071	+	0.54223	0.99994	0.67515	1.0025	0.003531	0.023817	+	0.31612	0.81935	-1.08571
Hck	4		-0.087009	-0.068707	0.40394	0.61836		0.94522	0.99994	0.99772	0.7894	0	0	+	0.42988	0.84344	-1.08473
Pik3c2a	4		-1.3161	-3.6438	0	0	+	0.00026861	0.0032211	-0.23265	-0.64742	0.11565	0.34186		0.51736	0.8648	-1.08345
Atrip	4	Yes	-1.717	-3.8597	0	0	+	0.00011354	0.0014923	-0.63671	-1.4491	0.0012576	0.0094787	+	0.1473	0.74275	-1.08029
Pold1	4	Yes	-4.1071	-6.7934	0	0	+	1.1e-11	1.13e-09	-3.0283	-5.1108	0	0	+	3.21e-07	1.03e-05	-1.0788
Mup8	4		-2.5598	-5.2929	0	0	+	1.2e-07	3.37e-06	-1.482	-3.1136	0	0	+	0.001848	0.022673	-1.0778
Commd9	4		-1.2099	-3.8302	0	0	+	0.00012805	0.0016567	-0.13212	-0.41873	0.2715	0.55817		0.67541	0.91895	-1.07778
Gm10778	4		-1.5084	-3.992	0	0	+	6.55e-05	0.00090485	-0.43137	-1.1503	0.013785	0.07334		0.25002	0.80413	-1.07703
Olfr1471	4		-0.8789	-2.1753	0	0	+	0.02961	0.2046	0.19782	0.49014	0.57459	0.80181		0.62404	0.902	-1.07672
Map2k5	4		-1.6146	-4.2535	0	0	+	2.1e-05	0.00033011	-0.538	-1.4186	0.003918	0.025937	+	0.15601	0.7536	-1.0766
Kat2a	4		-0.60708	-1.5911	9.674e-05	0.00060643	+	0.1116	0.58261	0.46949	1.2311	0.052965	0.20222		0.21827	0.79642	-1.07657
Actr8	4		-2.5385	-5.4686	0	0	+	4.53e-08	1.46e-06	-1.4626	-3.2274	0	0	+	0.001249	0.016079	-1.0759
Vmn1r100	4		-0.87122	-1.6971	0	0	+	0.089669	0.50008	0.20382	0.39983	0.55495	0.78972		0.68928	0.9238	-1.07504
Ceacam20	4		-0.36836	-0.69016	0.0069653	0.030756	+	0.4901	0.99994	0.70576	1.323	0.0021766	0.015507	+	0.18583	0.78379	-1.07412
Med19	4		-1.2541	-3.7703	0	0	+	0.00016303	0.0020627	-0.18104	-0.54955	0.18424	0.45448		0.58263	0.88769	-1.07306
Braf	4		-0.76811	-2.2186	0	0	+	0.026515	0.18612	0.3049	0.882	0.26729	0.55326		0.37778	0.82807	-1.07301
Phactr4	4		-0.64082	-2.351	4.837e-05	0.00030941	+	0.018725	0.13744	0.43153	1.5843	0.080149	0.26821		0.11314	0.68477	-1.07235
Paqr3	4		-0.032551	-0.03764	0.65333	0.80528		0.96997	0.99994	1.0394	1.2048	0	0	+	0.22827	0.79882	-1.07195
Ppm1f	4		-0.63919	-1.5778	4.837e-05	0.00030941	+	0.1146	0.59469	0.43233	1.0701	0.079423	0.26652		0.28457	0.81342	-1.07152
Helz	4		-0.39504	-0.87087	0.0040631	0.019087	+	0.38382	0.99994	0.67627	1.4914	0.003531	0.023817	+	0.13585	0.72726	-1.07131
Olfr165	4		-0.16512	-0.28273	0.16586	0.35626		0.77738	0.99994	0.90523	1.5507	9.674e-05	0.00088183	+	0.12097	0.70281	-1.07035
Ubap2l	4		-0.67907	-1.6608	4.837e-05	0.00030941	+	0.096747	0.52914	0.39089	0.9584	0.12397	0.35715		0.33786	0.82071	-1.06996
Ppp1r35	4		-0.74095	-2.132	0	0	+	0.033007	0.22484	0.32762	0.9461	0.22211	0.50038		0.3441	0.82071	-1.06857
Krt81	4		-0.67992	-1.8265	4.837e-05	0.00030941	+	0.067776	0.40427	0.38816	1.0438	0.12799	0.36476		0.29659	0.81604	-1.06808
3110002H16Rik	4		0.083753	0.11538	0.72207	0.8476		0.90815	0.99994	1.1496	1.5842	0	0	+	0.11315	0.68477	-1.06585
Mfn2	4		-2.3506	-5.348	0	0	+	8.89e-08	2.59e-06	-1.2872	-2.9503	0	0	+	0.0031751	0.036754	-1.0634
Ccdc93	4		-1.5263	-3.9939	0	0	+	6.5e-05	0.00089826	-0.46378	-1.2184	0.0094321	0.054272		0.22306	0.79812	-1.06252
Vmn1r167	4		-0.5114	-0.9412	0.00058044	0.0032877	+	0.3466	0.99994	0.54962	1.0119	0.018526	0.092714		0.3116	0.81935	-1.06102
Lypd4	4		-0.037331	-0.050183	0.63055	0.79261		0.95998	0.99994	1.023	1.3762	0	0	+	0.16877	0.76831	-1.06033
Dennd6a	4		-0.43963	-0.86909	0.0017413	0.0089441	+	0.3848	0.99994	0.62012	1.2305	0.0071104	0.042733	+	0.21852	0.7966	-1.05975
Vmn1r42	4		-0.64961	-1.6261	4.837e-05	0.00030941	+	0.10392	0.55606	0.40874	1.0244	0.10182	0.31465		0.30567	0.81921	-1.05835
Ptpra	4		-0.76698	-2.7833	0	0	+	0.0053816	0.045918	0.29047	1.0545	0.30217	0.59022		0.29163	0.81432	-1.05745
Vmn2r56	4		0.092365	0.10039	0.68105	0.82469		0.92004	0.99994	1.1497	1.2508	0	0	+	0.21101	0.79273	-1.05733
Rpl19	4		-5.3116	-6.7669	0	0	+	1.32e-11	1.32e-09	-4.2543	-5.4338	0	0	+	5.52e-08	2.14e-06	-1.0573
Sptbn2	4		-0.38421	-0.83261	0.0051756	0.023725	+	0.40506	0.99994	0.67305	1.4609	0.0036761	0.024635	+	0.14404	0.73947	-1.05726
Uxs1	4		-0.98424	-2.3816	0	0	+	0.017239	0.1277	0.072329	0.17514	0.92749	0.97296		0.86097	0.9734	-1.05657
Dtd2	4		-0.36335	-0.85208	0.0079327	0.034585	+	0.39417	0.99994	0.69201	1.625	0.0029022	0.020027	+	0.10415	0.65648	-1.05536
Gm8677	4		-0.76113	-1.7362	0	0	+	0.082529	0.47029	0.29108	0.66555	0.30047	0.58887		0.5057	0.86177	-1.05221
Ckap5	4	Yes	-3.1146	-5.7546	0	0	+	8.69e-09	3.51e-07	-2.0628	-3.8736	0	0	+	0.00010726	0.0017854	-1.0518
Commd2	4		-1.9897	-5.5509	0	0	+	2.84e-08	9.58e-07	-0.93797	-2.6288	4.837e-05	0.00045167	+	0.0085695	0.088716	-1.05173
Fam58b	4		-3.3898	-6.3273	0	0	+	2.5e-10	1.69e-08	-2.3389	-4.461	0	0	+	8.16e-06	0.00018041	-1.0509
Gskip	4		-0.4184	-0.75839	0.0024669	0.012131	+	0.44822	0.99994	0.632	1.1494	0.0060946	0.037489	+	0.25039	0.80458	-1.0504
Tpm3	4		-0.67335	-1.1342	4.837e-05	0.00030941	+	0.25671	0.95138	0.37698	0.63702	0.14095	0.38606		0.52411	0.8667	-1.05033
Mrpl12	4	Yes	-2.3627	-4.1428	0	0	+	3.43e-05	0.00050845	-1.3143	-2.348	0	0	+	0.018875	0.17657	-1.0484
Mdn1	4	Yes	-3.4705	-5.2424	0	0	+	1.58e-07	4.29e-06	-2.4224	-3.9033	0	0	+	9.49e-05	0.001599	-1.0481
Psma3	4	Yes	-4.3034	-7.0357	0	0	+	1.98e-12	2.85e-10	-3.2556	-5.3907	0	0	+	7.02e-08	2.67e-06	-1.0478
Brd4	4		-2.7502	-5.3552	0	0	+	8.55e-08	2.51e-06	-1.7028	-3.3525	0	0	+	0.0008009	0.010759	-1.0474
5031410I06Rik	4		-1.6787	-3.5501	0	0	+	0.0003851	0.0044133	-0.63253	-1.3507	0.001306	0.0098253	+	0.17679	0.77777	-1.04617
Rpl17	4	Yes	-5.8878	-10.99	0	0	+	4.26e-28	6.78e-25	-4.8465	-8.9768	0	0	+	2.79e-19	1.28e-16	-1.0413
Vmn2r67	4		-0.12922	-0.17833	0.25626	0.47089		0.85846	0.99994	0.91191	1.2598	9.674e-05	0.00088183	+	0.20774	0.79249	-1.04113
Cldn6	4		-0.13206	-0.20635	0.24809	0.46232		0.83652	0.99994	0.90809	1.4204	9.674e-05	0.00088183	+	0.1555	0.75349	-1.04015
Slc35a3	4		-0.55646	-1.4308	0.00029022	0.0017079	+	0.15248	0.72088	0.48357	1.2444	0.04421	0.17883		0.21334	0.79323	-1.04003
Cnot11	4		-1.4632	-4.1791	0	0	+	2.93e-05	0.00044173	-0.42327	-1.2146	0.014704	0.077177		0.22453	0.79812	-1.03993
Wbp4	4		-0.8626	-1.2406	0	0	+	0.21474	0.87637	0.1763	0.25544	0.65648	0.85013		0.79839	0.95559	-1.0389
Cd209f	4		-0.73056	-1.6407	0	0	+	0.10087	0.54476	0.30825	0.69412	0.26033	0.5449		0.48761	0.85807	-1.03881
H2-Q4	4		-0.03105	-0.040481	0.6601	0.80988		0.96771	0.99994	1.0056	1.3128	0	0	+	0.18926	0.78612	-1.03665
Atxn7l1	4		-0.23565	-0.39508	0.062881	0.18235		0.69279	0.99994	0.80077	1.3452	0.00029022	0.002445	+	0.17855	0.77917	-1.03642
Mtor	4		-3.1668	-5.8151	0	0	+	6.06e-09	2.55e-07	-2.1304	-3.9432	0	0	+	8.04e-05	0.0013717	-1.0364
Nfxl1	4		-0.59349	-1.7135	9.674e-05	0.00060643	+	0.086627	0.48852	0.44288	1.2813	0.070523	0.24562		0.20011	0.79033	-1.03637
Ssrp1	4	Yes	-4.0704	-4.2607	0	0	+	2.04e-05	0.00032063	-3.0345	-3.1806	0	0	+	0.0014697	0.018474	-1.0359
Zfp607	4		-0.39893	-0.43345	0.0038212	0.018099	+	0.66469	0.99994	0.63692	0.69618	0.0056109	0.03494	+	0.48631	0.85694	-1.03585
Polr2e	4	Yes	-3.3083	-5.8371	0	0	+	5.31e-09	2.26e-07	-2.2729	-4.1353	0	0	+	3.54e-05	0.00065481	-1.0354
Snta1	4		-0.10816	-0.1858	0.32403	0.54087		0.8526	0.99994	0.92536	1.5902	4.837e-05	0.00045167	+	0.11179	0.68073	-1.03352
Gnptg	4		-0.84416	-2.4229	0	0	+	0.015396	0.11549	0.18933	0.54388	0.6068	0.82036		0.58653	0.88917	-1.03349
Dnajc9	4		-3.437	-6.2054	0	0	+	5.46e-10	3.21e-08	-2.4039	-4.4179	0	0	+	9.97e-06	0.000214	-1.0331
Mrps12	4	Yes	-1.9117	-3.5634	0	0	+	0.00036603	0.0042299	-0.87924	-1.663	0.00014511	0.0012925	+	0.096309	0.63724	-1.03246
Nme6	4		-2.0473	-3.8783	0	0	+	0.00010519	0.0013923	-1.0149	-1.9753	0	0	+	0.04823	0.39164	-1.0324
Gart	4	Yes	-0.85186	-1.4763	0	0	+	0.13986	0.68329	0.1802	0.31477	0.64105	0.84269		0.75293	0.94323	-1.03206
Pigw	4		-1.2031	-3.7821	0	0	+	0.00015553	0.0019763	-0.1713	-0.54146	0.19977	0.47515		0.58819	0.88962	-1.0318
Tmem33	4		-0.36882	-0.95491	0.0068685	0.030387	+	0.33962	0.99994	0.66266	1.7163	0.0040147	0.026349	+	0.086108	0.59811	-1.03148
Nr1h3	4		-0.12284	-0.1186	0.27527	0.49098		0.90559	0.99994	0.90844	0.87975	9.674e-05	0.00088183	+	0.37899	0.82852	-1.03128
Triap1	4		-4.2692	-7.8947	0	0	+	2.91e-15	8.02e-13	-3.239	-6.0699	0	0	+	1.28e-09	7.52e-08	-1.0302
1110025L11Rik	4		-1.4442	-4.5413	0	0	+	5.59e-06	0.00010112	-0.41479	-1.3113	0.016543	0.084507		0.18977	0.78717	-1.02941
Prss41	4		-0.151	-0.20043	0.19706	0.3984		0.84114	0.99994	0.87637	1.1692	9.674e-05	0.00088183	+	0.24234	0.80333	-1.02737
Slc48a1	4		-0.41013	-0.91893	0.0029506	0.014272	+	0.35813	0.99994	0.61622	1.381	0.0074973	0.044643	+	0.16726	0.76779	-1.02635
Gm20852	4		-1.1083	-4.1245	0	0	+	3.72e-05	0.00054639	-0.082402	-0.30693	0.38701	0.66864		0.7589	0.94529	-1.0259
Dbf4	4		-2.9273	-6.316	0	0	+	2.68e-10	1.76e-08	-1.903	-4.1749	0	0	+	2.98e-05	0.00056122	-1.0243
Zfp687	4		-0.70727	-1.5308	0	0	+	0.12581	0.63458	0.31646	0.68802	0.24374	0.52604		0.49144	0.85847	-1.02373
Eif4b	4		-0.81556	-1.6449	0	0	+	0.099993	0.54146	0.20592	0.4167	0.54721	0.78454		0.6769	0.91957	-1.02148
Rbm33	4		-2.0467	-5.4596	0	0	+	4.77e-08	1.53e-06	-1.0254	-2.7679	0	0	+	0.0056424	0.061363	-1.0213
Vps4b	4	Yes	-1.7204	-3.4097	0	0	+	0.00065025	0.0070717	-0.69916	-1.4041	0.00053207	0.004234	+	0.16029	0.75937	-1.02124
Copz1	4	Yes	-2.5217	-4.8598	0	0	+	1.17e-06	2.56e-05	-1.5007	-2.9631	0	0	+	0.0030456	0.035433	-1.021
Dmpk	4		-0.45007	-1.185	0.0014995	0.0078421	+	0.23601	0.91711	0.5707	1.5043	0.013544	0.072501		0.1325	0.72354	-1.02077
Foxp4	4		-0.80914	-2.032	0	0	+	0.042153	0.27526	0.2116	0.53312	0.52873	0.77475		0.59395	0.89113	-1.02074
Hipk4	4		-0.28009	-0.52125	0.031102	0.1064		0.60219	0.99994	0.74051	1.3796	0.0012092	0.0091441	+	0.1677	0.76808	-1.0206
Mgea5	4		-0.91392	-2.6613	0	0	+	0.0077851	0.063341	0.10617	0.31015	0.93349	0.97495		0.75644	0.9443	-1.02009
Nrbp1	4		-2.2608	-4.4898	0	0	+	7.13e-06	0.00012543	-1.2409	-2.5138	0	0	+	0.011944	0.11798	-1.0199
Gm4175	4		-0.91023	-2.1847	0	0	+	0.028911	0.20017	0.10894	0.26164	0.92154	0.97075		0.7936	0.9539	-1.01917
Arid5b	4		-1.2232	-3.413	0	0	+	0.00064245	0.0070089	-0.20565	-0.57518	0.14864	0.39816		0.56517	0.88292	-1.01755
Asl	4		-0.31868	-0.63344	0.016736	0.064818		0.52645	0.99994	0.69855	1.3918	0.002612	0.018225	+	0.16399	0.76342	-1.01723
Slc10a7	4		-1.0407	-3.2077	0	0	+	0.001338	0.01335	-0.023741	-0.073346	0.56661	0.79741		0.94153	0.98935	-1.01696
Senp2	4		-1.0517	-3.0879	0	0	+	0.0020158	0.019222	-0.034976	-0.10318	0.53018	0.77573		0.91782	0.98543	-1.01672
Uba5	4		-2.2169	-5.7067	0	0	+	1.15e-08	4.44e-07	-1.2008	-3.1017	0	0	+	0.0019243	0.023513	-1.0161
Amdhd1	4		-0.22433	-0.4691	0.0727	0.20142		0.639	0.99994	0.79167	1.6565	0.00029022	0.002445	+	0.097622	0.64132	-1.016
Tm2d3	4		-1.2486	-4.1424	0	0	+	3.44e-05	0.00050902	-0.23312	-0.77561	0.11541	0.34149		0.43798	0.84585	-1.01548
Alg3	4		-1.8249	-5.6021	0	0	+	2.12e-08	7.41e-07	-0.80981	-2.5074	0.00019348	0.0016743	+	0.012161	0.11978	-1.01509
Copg1	4		-2.5474	-4.1959	0	0	+	2.72e-05	0.0004141	-1.5343	-2.5952	0	0	+	0.009453	0.096652	-1.0131
E2f8	4		0.67522	0.40027	0.0067234	0.029803	+	0.68896	0.99994	1.6882	1.001	0	0	+	0.31682	0.81935	-1.01298
Dnaja2	4		-2.5352	-6.7837	0	0	+	1.17e-11	1.2e-09	-1.5223	-4.0797	0	0	+	4.51e-05	0.00081057	-1.0129
Sin3a	4		-3.7348	-6.6647	0	0	+	2.65e-11	2.4e-09	-2.7219	-5.1398	0	0	+	2.75e-07	8.98e-06	-1.0129
Prpf4	4	Yes	-2.9179	-5.7075	0	0	+	1.15e-08	4.43e-07	-1.9061	-3.78	0	0	+	0.00015681	0.0024982	-1.0118
Gm10408	4		-3.546	-6.9013	0	0	+	5.15e-12	6.16e-10	-2.5347	-5.1074	0	0	+	3.27e-07	1.04e-05	-1.0113
Ncoa6	4		-1.5392	-4.5451	0	0	+	5.49e-06	9.95e-05	-0.52806	-1.5675	0.0042082	0.027436	+	0.117	0.69407	-1.01114
Slc38a5	4		0.026804	0.029775	0.97407	0.9875		0.97625	0.99994	1.037	1.1528	0	0	+	0.249	0.80413	-1.0102
Vmn1r149	3		-2.0052	-2.2515	0	0	+	0.024356	0.17333	-0.99748	-1.1323	0.00038696	0.0031583	+	0.25752	0.80854	-1.00772
Hmgb3	4		-1.0895	-2.1711	0	0	+	0.029926	0.20658	-0.081968	-0.16431	0.38798	0.66925		0.86949	0.97608	-1.00753
Vmn1r159	4		-0.62644	-1.4925	4.837e-05	0.00030941	+	0.13558	0.66899	0.38103	0.9089	0.13645	0.37845		0.3634	0.82474	-1.00747
Ctdnep1	4		-1.9834	-4.7123	0	0	+	2.45e-06	4.91e-05	-0.97626	-2.3406	0	0	+	0.019252	0.17928	-1.00714
Tdpoz2	4		-0.90077	-2.5713	0	0	+	0.010132	0.080345	0.10576	0.30247	0.93528	0.97533		0.76229	0.94582	-1.00653
Ptpdc1	4		-0.14367	-0.22804	0.21476	0.42129		0.81961	0.99994	0.86251	1.3699	9.674e-05	0.00088183	+	0.17073	0.7687	-1.00618
Ptpn1	4		-0.67966	-1.3704	4.837e-05	0.00030941	+	0.17058	0.7746	0.32639	0.66098	0.22419	0.50309		0.50862	0.86177	-1.00605
Cd3eap	4	Yes	-2.2797	-4.683	0	0	+	2.83e-06	5.58e-05	-1.2746	-2.6603	0	0	+	0.0078066	0.081941	-1.0051
Itgax	4		-0.44739	-0.88916	0.0015478	0.0080686	+	0.37392	0.99994	0.55757	1.1092	0.016543	0.084507		0.26735	0.80941	-1.00496
Atp6v1a	4	Yes	-4.0066	-7.7525	0	0	+	9.01e-15	2.19e-12	-3.0033	-5.8535	0	0	+	4.81e-09	2.38e-07	-1.0033
Olfr447	4		-0.45912	-1.1225	0.0011609	0.0061428	+	0.26166	0.95843	0.5441	1.3316	0.019928	0.098282		0.183	0.78359	-1.00322
Idi1	4		-1.9253	-4.0735	0	0	+	4.63e-05	0.0006655	-0.92218	-1.9766	4.837e-05	0.00045167	+	0.048088	0.39109	-1.00312
Mtr	4		-1.5286	-2.9198	0	0	+	0.0035023	0.031304	-0.52557	-1.0086	0.0042566	0.027708	+	0.31318	0.81935	-1.00303
Bin3	4		-0.11503	-0.18959	0.30062	0.51753		0.84963	0.99994	0.8877	1.4645	9.674e-05	0.00088183	+	0.14306	0.73736	-1.00273
Prpf8	4	Yes	-4.0343	-6.4309	0	0	+	1.27e-10	9.37e-09	-3.0327	-4.8771	0	0	+	1.08e-06	2.95e-05	-1.0016
Eif3f	4	Yes	-3.4489	-6.8138	0	0	+	9.51e-12	1.02e-09	-2.4474	-4.8498	0	0	+	1.24e-06	3.34e-05	-1.0015
Ccdc130	4		-1.3645	-3.53	0	0	+	0.00041552	0.0047304	-0.36324	-0.94623	0.029699	0.13427		0.34403	0.82071	-1.00126
Rab21	4		-1.4072	-4.1353	0	0	+	3.54e-05	0.00052377	-0.40643	-1.1964	0.018042	0.090622		0.23152	0.8004	-1.00077
Nprl3	4		0.0074323	0.0091152	0.86437	0.93083		0.99273	1	1.0071	1.2418	0	0	+	0.21429	0.79476	-0.999668
Ankrd13c	4		-0.34252	-0.76957	0.011222	0.046484	+	0.44155	0.99994	0.65692	1.4767	0.0042566	0.027708	+	0.13976	0.72976	-0.99944
Zscan4d	4		-0.59928	-1.3539	9.674e-05	0.00060643	+	0.17578	0.78761	0.39951	0.90378	0.11294	0.33665		0.36611	0.82563	-0.99879
Ddost	4	Yes	-3.1802	-4.8552	0	0	+	1.2e-06	2.62e-05	-2.1821	-3.3944	0	0	+	0.00068777	0.0093731	-0.9981
Sec63	4		-1.4461	-3.0837	0	0	+	0.0020443	0.01945	-0.44814	-0.95751	0.011464	0.063505		0.33831	0.82071	-0.99796
Rasip1	4		-0.27904	-0.63892	0.031392	0.10703		0.52287	0.99994	0.71781	1.6461	0.0016929	0.012376	+	0.09974	0.64539	-0.99685
Ppp4r2	4		-1.3591	-3.8079	0	0	+	0.00014017	0.0017977	-0.36288	-1.0204	0.029893	0.13473		0.30754	0.81935	-0.99622
Rpn2	4		-2.6803	-4.3167	0	0	+	1.58e-05	0.00025596	-1.6846	-2.7711	0	0	+	0.005587	0.060888	-0.9957
Gm20854	4		-0.46668	-0.97015	0.0010641	0.0056848	+	0.33197	0.99994	0.52845	1.1024	0.025104	0.11871		0.27028	0.80981	-0.99513
Calr	4		-1.3387	-3.8666	0	0	+	0.00011037	0.0014571	-0.3438	-0.99815	0.035358	0.15198		0.31821	0.81935	-0.9949
Vmn2r65	4		-0.10814	-0.21037	0.32408	0.54087		0.83338	0.99994	0.88603	1.7251	9.674e-05	0.00088183	+	0.084515	0.58943	-0.99417
Rab7	4	Yes	-3.605	-6.7846	0	0	+	1.16e-11	1.2e-09	-2.6117	-4.9884	0	0	+	6.09e-07	1.77e-05	-0.9933
Irf2bp2	4		-1.6188	-3.7383	0	0	+	0.00018529	0.0023077	-0.62553	-1.4515	0.0014995	0.011131	+	0.14664	0.74162	-0.99327
Eif3h	4		-2.6372	-5.7896	0	0	+	7.06e-09	2.93e-07	-1.6445	-3.6597	0	0	+	0.00025247	0.0037971	-0.9927
Nutf2	4	Yes	-4.3729	-7.2373	0	0	+	4.58e-13	7.69e-11	-3.3803	-5.6435	0	0	+	1.67e-08	7.21e-07	-0.9926
Kpna6	4		-1.2541	-3.2242	0	0	+	0.0012634	0.012704	-0.26195	-0.67461	0.085808	0.27977		0.49992	0.86093	-0.99215
Ppfia1	4		-0.25766	-0.38917	0.045129	0.14249		0.69715	0.99994	0.73417	1.1111	0.0013544	0.010145	+	0.26654	0.80941	-0.99183
Mettl2	4		-0.76768	-1.616	0	0	+	0.10611	0.56406	0.22239	0.46854	0.49386	0.75085		0.6394	0.90738	-0.99007
Pdap1	4		-0.47008	-1.5267	0.00091903	0.0049582	+	0.12684	0.63772	0.51956	1.6892	0.027958	0.12799		0.091174	0.61792	-0.98964
Ptpn21	4		-0.9679	-3.3072	0	0	+	0.00094249	0.0098161	0.021485	0.074026	0.72656	0.88302		0.94099	0.98935	-0.989385
Zranb2	4		-1.0135	-2.2311	0	0	+	0.025672	0.1812	-0.02431	-0.053636	0.56477	0.79683		0.95722	0.99302	-0.98919
Ccnd1	4		-3.144	-6.4267	0	0	+	1.3e-10	9.53e-09	-2.1562	-4.4271	0	0	+	9.55e-06	0.00020635	-0.9878
Dda1	4		-1.0857	-2.8038	0	0	+	0.0050508	0.043328	-0.098462	-0.25452	0.34589	0.6321		0.79909	0.95559	-0.987238
Vps45	4		-1.729	-4.6143	0	0	+	3.94e-06	7.56e-05	-0.74246	-2.0041	0.00033859	0.0027734	+	0.045058	0.37039	-0.98654
Stard13	4		-0.23491	-0.50295	0.063655	0.18403		0.615	0.99994	0.75152	1.6162	0.00087066	0.0067976	+	0.10604	0.66247	-0.98643
C87436	4		-0.24809	-0.66815	0.051998	0.15811		0.50404	0.99994	0.73709	1.9861	0.0012576	0.0094787	+	0.047022	0.38409	-0.98518
Tsg101	4	Yes	-2.9766	-5.2395	0	0	+	1.61e-07	4.35e-06	-1.9922	-3.6115	0	0	+	0.00030444	0.0044861	-0.9844
Grm1	4		-0.37822	-0.66789	0.0057077	0.025849	+	0.5042	0.99994	0.60519	1.0703	0.0085131	0.049397	+	0.28447	0.81342	-0.98341
Zfp644	4		-0.68185	-1.8624	4.837e-05	0.00030941	+	0.062548	0.37866	0.30144	0.82503	0.27581	0.56283		0.40935	0.83529	-0.98329
Clec16a	4		-0.54969	-1.6196	0.00029022	0.0017079	+	0.10532	0.56134	0.43161	1.2745	0.080149	0.26821		0.20249	0.79107	-0.9813
Vps51	4		-2.0186	-4.9876	0	0	+	6.11e-07	1.44e-05	-1.0374	-2.575	0	0	+	0.010023	0.10143	-0.9812
Tex10	4	Yes	-2.5681	-5.2632	0	0	+	1.42e-07	3.87e-06	-1.5875	-3.3021	0	0	+	0.0009598	0.012655	-0.9806
Ppp2r3c	4		-3.3925	-6.0908	0	0	+	1.12e-09	5.9e-08	-2.4124	-4.5654	0	0	+	4.99e-06	0.00011557	-0.9801
Mogs	4		-3.6514	-7.1695	0	0	+	7.53e-13	1.17e-10	-2.6722	-5.3839	0	0	+	7.29e-08	2.76e-06	-0.9792
Pdcd2l	4		-0.99391	-2.7826	0	0	+	0.0053918	0.045986	-0.014786	-0.041518	0.59616	0.81385		0.96688	0.9942	-0.979124
Tm9sf3	4		-1.3133	-3.3278	0	0	+	0.00087547	0.0092015	-0.33449	-0.84931	0.039808	0.16613		0.39571	0.83352	-0.97881
Atxn2l	4		-1.6674	-5.2883	0	0	+	1.23e-07	3.43e-06	-0.68878	-2.1871	0.00067718	0.0053394	+	0.028738	0.25303	-0.97862
Mrgpra2b	4		-0.72064	-1.8917	0	0	+	0.058537	0.35996	0.25742	0.67746	0.38759	0.66903		0.49811	0.86044	-0.97806
Sdc4	4		-0.55213	-1.3758	0.00029022	0.0017079	+	0.16888	0.77023	0.4257	1.0612	0.084841	0.27819		0.28858	0.81342	-0.97783
Usp1	4		-0.95321	-2.7366	0	0	+	0.0062081	0.052025	0.024121	0.069718	0.73551	0.88749		0.94442	0.98992	-0.977331
Kcna5	4		-0.29167	-0.67442	0.025926	0.092462		0.50005	0.99994	0.68204	1.5776	0.003144	0.021417	+	0.11467	0.69013	-0.97371
Oca2	4		-0.36457	-1.0399	0.0076424	0.033482	+	0.29837	0.99994	0.60823	1.7354	0.0082229	0.048009	+	0.082665	0.58348	-0.9728
Racgap1	4	Yes	-3.656	-6.2751	0	0	+	3.49e-10	2.21e-08	-2.6836	-4.8406	0	0	+	1.29e-06	3.48e-05	-0.9724
Zfp541	4		-0.34232	-0.70979	0.011222	0.046484	+	0.47783	0.99994	0.62986	1.307	0.0063365	0.038757	+	0.19123	0.78801	-0.97218
Olfr701	4		-0.23741	-0.4012	0.061333	0.17892		0.68828	0.99994	0.73458	1.2431	0.0013544	0.010145	+	0.21384	0.79378	-0.97199
Commd7	4		-1.0407	-3.3885	0	0	+	0.00070276	0.0075475	-0.068824	-0.22454	0.42401	0.69762		0.82233	0.96261	-0.971876
Dnajb11	4		-1.3063	-3.5907	0	0	+	0.00032983	0.0038655	-0.33636	-0.93027	0.039276	0.16461		0.35223	0.82224	-0.96994
Ndst3	4		0.059164	0.050607	0.8503	0.92361		0.95964	0.99994	1.029	0.88201	0	0	+	0.37777	0.82807	-0.969836
Spint5	4		-0.45677	-1.092	0.0012576	0.0066259	+	0.27482	0.97633	0.513	1.2287	0.030473	0.13633		0.21919	0.7966	-0.96977
Rad17	4	Yes	-3.5004	-6.1463	0	0	+	7.93e-10	4.38e-08	-2.5311	-4.5849	0	0	+	4.54e-06	0.00010646	-0.9693
Tial1	4		-0.84816	-2.2028	0	0	+	0.027611	0.19213	0.12023	0.31276	0.87641	0.95313		0.75446	0.94385	-0.96839
Cish	4		-0.14482	-0.21453	0.2122	0.41794		0.83013	0.99994	0.82341	1.22	0.00024185	0.0020807	+	0.22246	0.7977	-0.96823
Krtap5-1	4		-0.74424	-2.1845	0	0	+	0.028923	0.20019	0.22336	0.65828	0.49115	0.74888		0.51036	0.86233	-0.9676
Tfe3	4		-0.53747	-1.6148	0.00029022	0.0017079	+	0.10636	0.56427	0.43012	1.2954	0.080971	0.26948		0.19519	0.7892	-0.96759
Zfp341	4		-0.55786	-1.4195	0.00029022	0.0017079	+	0.15576	0.73052	0.40938	1.0451	0.10124	0.31351		0.29597	0.81604	-0.96724
Zfpm1	4		-0.53772	-1.0881	0.00029022	0.0017079	+	0.27653	0.97844	0.42888	0.86822	0.082277	0.27286		0.38528	0.83141	-0.9666
Ddhd2	4		0.21195	0.29742	0.26531	0.48097		0.76614	0.99994	1.1785	1.6555	0	0	+	0.097823	0.64158	-0.96655
Pira1	4		-0.41112	-0.93528	0.0028055	0.013621	+	0.34965	0.99994	0.55491	1.263	0.017123	0.086978		0.20659	0.79249	-0.96603
Gm5728	4		-1.1752	-3.0989	0	0	+	0.0019423	0.018616	-0.20927	-0.55412	0.14351	0.38968		0.5795	0.88704	-0.96593
Tnnt1	4		-0.37419	-0.91627	0.0060946	0.027285	+	0.35952	0.99994	0.59141	1.4488	0.010303	0.058372		0.14741	0.74275	-0.9656
Rfpl4	4		-0.75228	-2.6553	0	0	+	0.0079229	0.064335	0.21326	0.75522	0.52298	0.77067		0.45012	0.84772	-0.96554
Ythdf3	4		-0.51189	-1.5489	0.00058044	0.0032877	+	0.12141	0.61977	0.45315	1.3731	0.063074	0.2273		0.16971	0.76831	-0.96504
Pvrl2	4		-0.10062	-0.12509	0.35068	0.56725		0.90045	0.99994	0.86374	1.0742	9.674e-05	0.00088183	+	0.28272	0.81342	-0.96436
Slc35a2	4		-0.12701	-0.15643	0.26299	0.47798		0.87569	0.99994	0.83723	1.0319	0.00024185	0.0020807	+	0.30213	0.81854	-0.96424
Rbfox2	4		-1.1393	-3.2299	0	0	+	0.0012382	0.012478	-0.17508	-0.4981	0.19266	0.46549		0.61842	0.89979	-0.96422
Mrpl18	4	Yes	-2.1299	-4.2638	0	0	+	2.01e-05	0.00031695	-1.1674	-2.3564	0	0	+	0.018452	0.17301	-0.9625
Fau	4	Yes	-5.1628	-6.9339	0	0	+	4.09e-12	5.07e-10	-4.2007	-5.6748	0	0	+	1.39e-08	6.12e-07	-0.9621
Fam26e	4		-0.077715	-0.15879	0.44196	0.65285		0.87383	0.99994	0.88433	1.8104	9.674e-05	0.00088183	+	0.070236	0.52289	-0.962045
Etv1	4		-0.072743	-0.10718	0.46372	0.67211		0.91465	0.99994	0.8888	1.3101	9.674e-05	0.00088183	+	0.19016	0.78786	-0.961543
Mrgpra4	4		-0.25596	-0.49763	0.046338	0.14524		0.61874	0.99994	0.7051	1.373	0.002225	0.015808	+	0.16977	0.76831	-0.96106
Erp44	4		-0.43979	-1.0589	0.0017413	0.0089441	+	0.28963	0.99301	0.5205	1.2556	0.027619	0.12675		0.20924	0.79249	-0.96029
Dlat	4		0.42687	0.32502	0.04658	0.1458		0.74517	0.99994	1.3866	1.0568	0	0	+	0.29061	0.81371	-0.95973
2310057N15Rik	4		-0.42823	-0.66146	0.0020799	0.010427	+	0.50831	0.99994	0.52996	0.82006	0.02462	0.11712		0.41218	0.83631	-0.95819
Olfr1487	4		-0.33501	-0.56175	0.012866	0.052455		0.57429	0.99994	0.62089	1.043	0.0071104	0.042733	+	0.29693	0.81604	-0.9559
Gm11559	4		-1.3671	-3.5057	0	0	+	0.00045541	0.0051449	-0.41184	-1.0667	0.016978	0.086347		0.28611	0.81342	-0.95526
Nnat	4		-0.24762	-0.60379	0.052288	0.15855		0.54598	0.99994	0.70652	1.723	0.0020799	0.014874	+	0.084882	0.59106	-0.95414
Cnot10	4		-3.1775	-5.1115	0	0	+	3.2e-07	8.04e-06	-2.2249	-3.6246	0	0	+	0.00028942	0.0042953	-0.9526
Nom1	4	Yes	-2.3557	-3.7139	0	0	+	0.00020411	0.0025167	-1.404	-2.2621	0	0	+	0.02369	0.21416	-0.9517
Ncor1	4		-0.38862	-0.80415	0.0045951	0.021329	+	0.42131	0.99994	0.56209	1.1642	0.015091	0.078471		0.24435	0.80413	-0.95071
Art1	4		-0.38254	-0.80743	0.0053691	0.024552	+	0.41942	0.99994	0.56806	1.203	0.014027	0.074397		0.22898	0.79882	-0.9506
Adcy1	4		-0.50146	-1.2228	0.00062881	0.0035432	+	0.22141	0.89018	0.44749	1.0921	0.067524	0.23851		0.27477	0.81152	-0.94895
Gata4	4		-0.51587	-1.1161	0.00053207	0.0030496	+	0.26436	0.9629	0.43193	0.93509	0.079859	0.26754		0.34974	0.82176	-0.9478
Rpa1	4	Yes	-5.3015	-10.159	0	0	+	3.01e-24	4.25e-21	-4.3541	-8.3799	0	0	+	5.3e-17	1.66e-14	-0.9474
Vmn2r70	4		-0.21677	-0.39225	0.081745	0.21965		0.69487	0.99994	0.7303	1.3238	0.0014511	0.01085	+	0.18557	0.78379	-0.94707
Gopc	4		-0.18771	-0.4071	0.12417	0.2933		0.68394	0.99994	0.75927	1.6474	0.00067718	0.0053394	+	0.099477	0.6445	-0.94698
Pole4	4		-1.5554	-3.8831	0	0	+	0.00010311	0.0013656	-0.60846	-1.5292	0.0016929	0.012376	+	0.12621	0.71285	-0.94694
Gab2	4		-0.58667	-1.0863	0.00014511	0.0009028	+	0.27736	0.97953	0.36007	0.66849	0.16504	0.42575		0.50382	0.86176	-0.94674
Cherp	4		-2.6357	-5.5964	0	0	+	2.19e-08	7.61e-07	-1.6895	-3.6145	0	0	+	0.0003009	0.0044435	-0.9462
Olfr586	4		-0.068458	-0.14507	0.48244	0.68725		0.88465	0.99994	0.87769	1.8603	9.674e-05	0.00088183	+	0.062849	0.48177	-0.946148
Nr2c1	4		-0.93772	-4.4639	0	0	+	8.05e-06	0.00013956	0.0056835	0.027103	0.67244	0.85841		0.97838	0.99532	-0.943403
Bag6	4		-0.50404	-1.6225	0.00058044	0.0032877	+	0.1047	0.55889	0.43891	1.4132	0.073909	0.25369		0.15759	0.75585	-0.94295
Ceacam18	4		-0.47738	-0.84411	0.00087066	0.0047294	+	0.39861	0.99994	0.46553	0.82724	0.055045	0.20774		0.4081	0.83527	-0.94291
Olfr469	4		-0.30904	-0.56576	0.019493	0.07346		0.57155	0.99994	0.63283	1.1599	0.0059495	0.036727	+	0.24611	0.80413	-0.94187
Ruvbl2	4	Yes	-4.6987	-9.0127	0	0	+	2.01e-19	1.34e-16	-3.7572	-7.3136	0	0	+	2.6e-13	3.84e-11	-0.9415
2700029M09Rik	4		-0.28564	-0.48471	0.029022	0.10132		0.62788	0.99994	0.65561	1.1134	0.0044017	0.028509	+	0.26555	0.80941	-0.94125
Psmd13	4		-3.4198	-6.5469	0	0	+	5.88e-11	4.94e-09	-2.4786	-4.7706	0	0	+	1.84e-06	4.72e-05	-0.9412
Stk3	4		-0.82637	-1.97	0	0	+	0.048834	0.31143	0.11477	0.2739	0.89721	0.95999		0.78416	0.95214	-0.94114
Tgfbr1	4		-0.3536	-0.57502	0.0097707	0.04171	+	0.56528	0.99994	0.5871	0.9551	0.011077	0.061842		0.33953	0.82071	-0.9407
Ank	4		-0.81942	-2.9212	0	0	+	0.0034873	0.031198	0.11893	0.4259	0.8814	0.95458		0.67018	0.91637	-0.93835
C87499	4		0.022875	0.030225	0.95197	0.97639		0.97589	0.99994	0.96044	1.2693	0	0	+	0.20432	0.79213	-0.937565
Hs6st1	4		-0.82357	-2.3417	0	0	+	0.019196	0.14046	0.11358	0.3233	0.90253	0.96295		0.74647	0.94203	-0.93715
Wbscr16	4		-2.8433	-4.4242	0	0	+	9.68e-06	0.0001646	-1.9063	-3.0272	0	0	+	0.002468	0.029273	-0.937
Atp4a	4		-0.30297	-0.68366	0.021331	0.078905		0.49419	0.99994	0.63401	1.431	0.0058528	0.036249	+	0.15242	0.74904	-0.93698
1810009J06Rik	4		-0.55134	-1.4283	0.00029022	0.0017079	+	0.1532	0.72296	0.38532	0.99937	0.13128	0.37021		0.31762	0.81935	-0.93666
Glyr1	4		-0.16082	-0.21214	0.17495	0.36935		0.832	0.99994	0.77581	1.0276	0.0004837	0.0038911	+	0.30413	0.8189	-0.93663
Liph	4		-0.51141	-1.2848	0.00058044	0.0032877	+	0.19887	0.84284	0.42435	1.0675	0.085808	0.27977		0.28576	0.81342	-0.93576
Srrd	4		-1.798	-5.3296	0	0	+	9.84e-08	2.83e-06	-0.86238	-2.561	0.00014511	0.0012925	+	0.010436	0.10479	-0.93562
Nudt22	4		-0.36072	-0.9469	0.0084647	0.03668	+	0.34369	0.99994	0.57483	1.5095	0.013157	0.071074		0.13118	0.72072	-0.93555
Caprin2	4		-0.69164	-2.819	0	0	+	0.0048175	0.041516	0.24376	0.99459	0.42604	0.6983		0.31994	0.81935	-0.9354
Gabrg2	4		-0.31117	-0.72593	0.018671	0.070787		0.46788	0.99994	0.62399	1.4571	0.0068685	0.041569	+	0.14509	0.74139	-0.93516
Vmn1r176	4		-0.18582	-0.30076	0.12731	0.29831		0.7636	0.99994	0.74843	1.2129	0.0009674	0.0075103	+	0.22518	0.79812	-0.93425
Phf13	4		-0.2984	-0.41388	0.022927	0.083598		0.67896	0.99994	0.63579	0.88252	0.005756	0.0358	+	0.3775	0.82796	-0.93419
Bcl9l	4		-0.77337	-3.2398	0	0	+	0.0011961	0.012133	0.15993	0.67073	0.71825	0.87906		0.5024	0.86128	-0.9333
Sssca1	4		-0.71265	-1.8655	0	0	+	0.062111	0.37689	0.21997	0.57702	0.50164	0.7559		0.56393	0.88231	-0.93262
Otud7a	4		-0.33338	-0.92006	0.013253	0.053757		0.35754	0.99994	0.59866	1.6528	0.0094805	0.05446		0.098366	0.64195	-0.93204
Ndst2	4		-1.0376	-3.2565	0	0	+	0.001128	0.011522	-0.10637	-0.33415	0.32756	0.6158		0.73827	0.93984	-0.93123
Inpp5a	4		-0.61881	-1.6055	4.837e-05	0.00030941	+	0.10839	0.57273	0.31226	0.81051	0.25162	0.5353		0.41765	0.83927	-0.93107
Klf4	4		-0.88873	-2.3046	0	0	+	0.021189	0.15371	0.04184	0.10863	0.80652	0.92172		0.9135	0.98476	-0.93057
Parp2	4		-1.254	-3.1972	0	0	+	0.0013878	0.013781	-0.32358	-0.82971	0.045178	0.18178		0.4067	0.83496	-0.93042
Vmn1r84	4		-0.25858	-0.41515	0.044355	0.14069		0.67803	0.99994	0.67166	1.0796	0.0036761	0.024635	+	0.28033	0.81317	-0.93024
Mmgt2	4		-0.5922	-1.1607	9.674e-05	0.00060643	+	0.24575	0.93222	0.33767	0.66527	0.20393	0.47936		0.50588	0.86177	-0.92987
Gars	4	Yes	-3.6195	-4.8859	0	0	+	1.03e-06	2.27e-05	-2.6898	-3.8763	0	0	+	0.00010607	0.001767	-0.9297
Aimp2	4		-0.089257	-0.10278	0.39451	0.60979		0.91814	0.99994	0.84041	0.97273	0.00019348	0.0016743	+	0.33069	0.81974	-0.929667
Arntl	4		-0.81066	-1.9897	0	0	+	0.04662	0.29951	0.11845	0.2914	0.88333	0.95548		0.77075	0.94899	-0.92911
Asxl1	4		-1.0846	-2.953	0	0	+	0.0031466	0.028395	-0.15569	-0.4272	0.22516	0.50466		0.66923	0.91637	-0.92891
Dhx37	4	Yes	-3.8974	-6.7054	0	0	+	2.01e-11	1.9e-09	-2.9695	-5.4746	0	0	+	4.38e-08	1.75e-06	-0.9279
Gtf2a1	4		-2.0705	-4.5818	0	0	+	4.61e-06	8.62e-05	-1.1427	-2.5498	0	0	+	0.010778	0.1077	-0.9278
Gtse1	4		-1.4951	-4.0603	0	0	+	4.9e-05	0.0006987	-0.56855	-1.548	0.0025636	0.017942	+	0.12163	0.703	-0.92655
Smek2	4		-0.59441	-1.3034	9.674e-05	0.00060643	+	0.19243	0.8295	0.33213	0.73088	0.2137	0.491		0.46485	0.85148	-0.92654
Zfp808	4		-1.2486	-4.3645	0	0	+	1.27e-05	0.00021058	-0.32225	-1.132	0.045806	0.18342		0.25763	0.80854	-0.92635
Hgs	4		-2.4056	-3.6368	0	0	+	0.00027605	0.0032969	-1.4795	-2.2739	0	0	+	0.022972	0.20885	-0.9261
Rbms1	4		-0.63459	-1.7967	4.837e-05	0.00030941	+	0.072377	0.42606	0.29139	0.82574	0.2996	0.588		0.40895	0.83528	-0.92598
Slc28a1	4		-0.16606	-0.34164	0.16412	0.35381		0.73262	0.99994	0.75991	1.5638	0.00067718	0.0053394	+	0.11787	0.69564	-0.92597
Rpl22l1	4		-1.7764	-3.5462	0	0	+	0.00039078	0.0044734	-0.85072	-1.704	0.00014511	0.0012925	+	0.088378	0.60641	-0.92568
Elp3	4		-3.5911	-6.9517	0	0	+	3.61e-12	4.58e-10	-2.6655	-5.225	0	0	+	1.74e-07	5.93e-06	-0.9256
Thap1	4		-0.77086	-2.3658	0	0	+	0.017991	0.13251	0.15459	0.47571	0.73793	0.88847		0.63428	0.90617	-0.92545
Gsta2	4		-0.854	-2.2821	0	0	+	0.022483	0.16164	0.071239	0.1909	0.92353	0.9718		0.84861	0.96982	-0.925239
Vmn1r104	4		-0.64086	-1.313	4.837e-05	0.00030941	+	0.1892	0.82157	0.28377	0.58273	0.31619	0.60461		0.56008	0.8806	-0.92463
Cerkl	4		0.021648	0.021885	0.94529	0.97302		0.98254	0.99994	0.94576	0.95819	0	0	+	0.33797	0.82071	-0.924112
Adamts19	4		-0.043123	-0.076025	0.60129	0.77346		0.9394	0.99994	0.88013	1.5522	9.674e-05	0.00088183	+	0.12062	0.70281	-0.923253
Heatr1	4	Yes	-5.7451	-11.024	0	0	+	2.93e-28	5.05e-25	-4.8221	-9.2514	0	0	+	2.22e-20	1.21e-17	-0.923
Axin1	4		-1.001	-3.0121	0	0	+	0.0025946	0.024119	-0.078179	-0.2354	0.39746	0.67769		0.8139	0.95998	-0.922821
Pdia6	4		-1.0062	-3.274	0	0	+	0.0010605	0.01087	-0.083792	-0.27383	0.38338	0.66532		0.78421	0.95214	-0.922408
Ubr5	4		-1.7228	-3.9786	0	0	+	6.93e-05	0.00095244	-0.80056	-1.8568	0.00019348	0.0016743	+	0.063341	0.485	-0.92224
Gm10104	3		-1.7357	-4.3164	0	0	+	1.59e-05	0.00025611	-0.81419	-2.0408	0.0012092	0.0091441	+	0.041271	0.3453	-0.92151
Zfp941	4		-0.073424	-0.12811	0.46005	0.6687		0.89806	0.99994	0.84748	1.4791	0.00019348	0.0016743	+	0.1391	0.72848	-0.920904
Hsbp1	4		-1.3554	-3.6977	0	0	+	0.00021758	0.0026695	-0.43471	-1.1899	0.013544	0.072501		0.23407	0.8004	-0.92069
V1rd19	4		-0.7945	-1.3646	0	0	+	0.17239	0.7792	0.12567	0.21714	0.85397	0.94316		0.8281	0.96427	-0.92017
Gsk3a	4		-0.034408	-0.044277	0.64463	0.8001		0.96468	0.99994	0.8857	1.1412	9.674e-05	0.00088183	+	0.25379	0.80722	-0.920108
Myadm	4		-0.39205	-1.1694	0.0043049	0.020127	+	0.24224	0.92739	0.52752	1.576	0.025636	0.12062		0.11502	0.69127	-0.91957
Vmn2r34	4		-0.95029	-2.4744	0	0	+	0.013345	0.10211	-0.031669	-0.082925	0.53957	0.78056		0.93391	0.98762	-0.918621
Stt3a	4		-2.0341	-3.9259	0	0	+	8.64e-05	0.0011613	-1.1155	-2.1729	0	0	+	0.029788	0.26062	-0.9186
Plg	4		-0.06004	-0.12771	0.5209	0.71808		0.89838	0.99994	0.85837	1.8276	9.674e-05	0.00088183	+	0.067615	0.50861	-0.91841
Arglu1	4		-2.2636	-4.6827	0	0	+	2.83e-06	5.59e-05	-1.3453	-2.7939	0	0	+	0.0052084	0.057246	-0.9183
Tanc2	4		-0.51287	-1.1911	0.00058044	0.0032877	+	0.23361	0.91316	0.40522	0.94467	0.10559	0.32174		0.34483	0.82071	-0.91809
2001-01-01	4		-0.51866	-0.99797	0.0004837	0.0027809	+	0.31829	0.99994	0.39866	0.76975	0.11396	0.33851		0.44145	0.8459	-0.91732
Aurkc	4		-0.5365	-1.0833	0.00029022	0.0017079	+	0.27867	0.98172	0.38055	0.77188	0.13684	0.37912		0.44019	0.8459	-0.91705
Gm5595	4		-0.58027	-1.7115	0.00019348	0.001182	+	0.086996	0.49007	0.33652	0.99291	0.20577	0.48149		0.32075	0.81935	-0.91679
Xbp1	4		-0.28781	-0.54566	0.027958	0.098316		0.5853	0.99994	0.62897	1.193	0.0063848	0.039007	+	0.23286	0.8004	-0.91678
Dcaf8	4		-0.26473	-0.42277	0.040244	0.13028		0.67246	0.99994	0.652	1.0415	0.0047403	0.030482	+	0.29765	0.81606	-0.91673
Sepsecs	4	Yes	-2.1219	-4.6999	0	0	+	2.6e-06	5.19e-05	-1.2057	-2.6824	0	0	+	0.0073107	0.077191	-0.9162
Fam21	4		-1.5737	-3.637	0	0	+	0.00027584	0.0032964	-0.65777	-1.5342	0.0010641	0.0081301	+	0.12498	0.70952	-0.91593
4930453N24Rik	4		-1.6332	-4.7085	0	0	+	2.5e-06	4.99e-05	-0.71748	-2.071	0.0004837	0.0038911	+	0.038354	0.32404	-0.91572
Cst13	4		-0.1621	-0.30504	0.17268	0.36634		0.76034	0.99994	0.75336	1.4187	0.00077392	0.0060629	+	0.156	0.7536	-0.91546
Olfr578	4		-0.19215	-0.37062	0.1172	0.28219		0.71092	0.99994	0.72244	1.3944	0.0015962	0.011765	+	0.1632	0.76304	-0.91459
Mars2	4		-2.8902	-5.328	0	0	+	9.93e-08	2.85e-06	-1.9757	-3.7672	0	0	+	0.00016507	0.0026111	-0.9145
Htra2	4		-0.9941	-3.8143	0	0	+	0.00013656	0.0017568	-0.080505	-0.30976	0.39136	0.67173		0.75674	0.9443	-0.913595
Tmsb10	4		-0.90352	-2.9152	0	0	+	0.0035543	0.031728	0.0098403	0.031931	0.68613	0.86325		0.97453	0.99482	-0.91336
1810013L24Rik	4		-1.1985	-3.213	0	0	+	0.0013136	0.013133	-0.28565	-0.7715	0.066799	0.23688		0.44041	0.8459	-0.91285
Slc30a4	4		-0.56682	-1.9114	0.00019348	0.001182	+	0.055949	0.34725	0.34595	1.167	0.19034	0.463		0.24322	0.8034	-0.91277
Gmfg	4		-0.11444	-0.19355	0.30231	0.51906		0.84653	0.99994	0.7978	1.3499	0.00029022	0.002445	+	0.17704	0.77777	-0.91224
Ncbp1	4	Yes	-3.6416	-5.4462	0	0	+	5.15e-08	1.64e-06	-2.7294	-4.1132	0	0	+	3.9e-05	0.00071316	-0.9122
Ssu72	4	Yes	-4.5068	-6.4606	0	0	+	1.04e-10	7.98e-09	-3.5962	-5.19	0	0	+	2.1e-07	7.08e-06	-0.9106
Olfr583	4		-0.38099	-1.0418	0.0054658	0.024917	+	0.29752	0.99994	0.52881	1.4478	0.025056	0.11862		0.14767	0.74275	-0.9098
Krt33b	4		0.012618	0.021427	0.89465	0.94657		0.98291	0.99994	0.92173	1.5664	4.837e-05	0.00045167	+	0.11726	0.69441	-0.909112
Spata2	4		-0.52017	-1.0978	0.0004837	0.0027809	+	0.27229	0.97385	0.38882	0.82141	0.12702	0.36306		0.41141	0.83631	-0.90899
P4hb	4		-0.4809	-1.0371	0.00087066	0.0047294	+	0.2997	0.99994	0.42793	0.92487	0.082858	0.27377		0.35503	0.82224	-0.90883
Yeats4	4	Yes	-3.2441	-5.9894	0	0	+	2.11e-09	1.01e-07	-2.3356	-4.3675	0	0	+	1.26e-05	0.00026411	-0.9085
Cog2	4		-2.6964	-6.3745	0	0	+	1.84e-10	1.29e-08	-1.788	-4.3021	0	0	+	1.69e-05	0.00033798	-0.9084
Chtf18	4		-1.0979	-2.7143	0	0	+	0.0066424	0.055195	-0.18969	-0.46996	0.17152	0.4352		0.63839	0.90704	-0.90821
1810024B03Rik	4		-0.13998	-0.18661	0.22458	0.43267		0.85197	0.99994	0.76792	1.026	0.00053207	0.004234	+	0.30487	0.8189	-0.9079
Tcerg1l	4		0.041289	0.042745	0.94389	0.97239		0.9659	0.99994	0.94888	0.98355	0	0	+	0.32533	0.81935	-0.907591
Smc5	4		-2.4059	-5.7334	0	0	+	9.84e-09	3.86e-07	-1.4984	-3.5964	0	0	+	0.00032267	0.0047315	-0.9075
Smc4	4	Yes	-3.676	-5.6525	0	0	+	1.58e-08	5.78e-07	-2.7686	-4.4049	0	0	+	1.06e-05	0.00022536	-0.9074
Scoc	4		-0.16467	-0.30566	0.16663	0.35737		0.75986	0.99994	0.74136	1.3771	0.0012092	0.0091441	+	0.16848	0.76831	-0.90603
Fkbp8	4		-0.5656	-1.6972	0.00024185	0.001465	+	0.08965	0.50008	0.34004	1.021	0.20049	0.47551		0.30725	0.81935	-0.90564
Vmn2r31	4		-1.025	-2.9455	0	0	+	0.0032244	0.029043	-0.11955	-0.34436	0.29786	0.58644		0.73058	0.93764	-0.90545
Olfr137	4		-0.49922	-0.98389	0.00062881	0.0035432	+	0.32517	0.99994	0.40572	0.80192	0.10516	0.32098		0.4226	0.84025	-0.90494
Sf3a1	4	Yes	-3.83	-5.4678	0	0	+	4.56e-08	1.46e-06	-2.9253	-4.3675	0	0	+	1.26e-05	0.00026411	-0.9047
C5ar1	4		-0.22362	-0.41692	0.073522	0.20315		0.67674	0.99994	0.68067	1.2695	0.0031924	0.021696	+	0.20427	0.79213	-0.90429
Hnrnph1	4		-0.4865	-1.5456	0.00082229	0.0045382	+	0.1222	0.62281	0.41699	1.3281	0.093644	0.29775		0.18416	0.78379	-0.90349
Cyp4a12a	4		-0.32665	-0.69458	0.014704	0.058462		0.48732	0.99994	0.57655	1.2265	0.012721	0.068975		0.22001	0.7966	-0.9032
Uba3	4	Yes	-2.3266	-4.5263	0	0	+	6e-06	0.00010765	-1.424	-2.8016	0	0	+	0.0050845	0.056002	-0.9026
Kif22	4		-0.98761	-3.2985	0	0	+	0.00097208	0.010084	-0.085209	-0.28528	0.37864	0.66037		0.77543	0.95028	-0.902401
Lrit3	4		-0.28213	-0.71512	0.030086	0.10379		0.47454	0.99994	0.61933	1.5726	0.0072071	0.043239	+	0.11581	0.69227	-0.90146
Igsf23	4		0.13907	0.2162	0.48225	0.68702		0.82883	0.99994	1.0403	1.6184	0	0	+	0.10557	0.66156	-0.90123
Wdr20	4		-0.63418	-1.7331	4.837e-05	0.00030941	+	0.08307	0.47259	0.26694	0.7305	0.35958	0.64397		0.46508	0.85148	-0.90112
Ttc1	4	Yes	-2.7927	-4.7877	0	0	+	1.69e-06	3.52e-05	-1.8923	-3.2987	0	0	+	0.00097128	0.012773	-0.9004
Acan	4		-0.33503	-0.72527	0.012866	0.052455		0.46829	0.99994	0.56512	1.2261	0.014704	0.077177		0.22017	0.7966	-0.90015
Athl1	4		-0.12056	-0.2732	0.28258	0.49851		0.7847	0.99994	0.77952	1.767	0.00043533	0.0035461	+	0.077221	0.55957	-0.90008
Eif3e	4	Yes	-3.5901	-6.6109	0	0	+	3.82e-11	3.37e-09	-2.6902	-4.9724	0	0	+	6.61e-07	1.89e-05	-0.8999
Gm4064	4		-0.59052	-1.6896	9.674e-05	0.00060643	+	0.091113	0.50582	0.3093	0.88649	0.2582	0.54253		0.37535	0.82662	-0.89982
Pelp1	4	Yes	-2.6892	-5.7845	0	0	+	7.27e-09	3.01e-07	-1.7899	-3.9603	0	0	+	7.48e-05	0.0012874	-0.8993
Fancf	4		-0.94795	-2.8911	0	0	+	0.003839	0.033817	-0.048706	-0.14942	0.4852	0.74431		0.88122	0.9789	-0.899244
Obox3	4		-0.5811	-1.539	0.00019348	0.001182	+	0.1238	0.62842	0.31777	0.84246	0.24064	0.52258		0.39953	0.83356	-0.89887
Xrcc6	4		-1.5003	-4.0935	0	0	+	4.25e-05	0.00061423	-0.60193	-1.6458	0.0018381	0.013319	+	0.099799	0.64557	-0.89837
Tex40	4		-0.38504	-0.86659	0.0051756	0.023725	+	0.38617	0.99994	0.51313	1.1552	0.030473	0.13633		0.24801	0.80413	-0.89817
Sertad1	4		-0.12728	-0.22826	0.26231	0.47713		0.81945	0.99994	0.77084	1.3831	0.00053207	0.004234	+	0.16664	0.76741	-0.89812
Edf1	4		-0.81318	-2.2599	0	0	+	0.023827	0.16986	0.08483	0.23587	0.97968	0.99265		0.81353	0.95993	-0.89801
Acot8	4		-0.20191	-0.30268	0.10158	0.25538		0.76214	0.99994	0.69559	1.0434	0.0027087	0.018887	+	0.29678	0.81604	-0.8975
Sepw1	4		-0.31144	-0.63456	0.018622	0.070642		0.52572	0.99994	0.58605	1.1994	0.011077	0.061842		0.23037	0.7996	-0.89749
Pnp	4		-0.23138	-0.48928	0.066218	0.18888		0.62464	0.99994	0.66594	1.409	0.003918	0.025937	+	0.15883	0.7584	-0.89732
Abi1	4		-1.3136	-3.7131	0	0	+	0.00020471	0.0025222	-0.41672	-1.1793	0.016107	0.08296		0.23829	0.80124	-0.89688
Wiz	4		-0.54895	-1.5973	0.00029022	0.0017079	+	0.1102	0.57863	0.34783	1.0131	0.18676	0.45752		0.31101	0.81935	-0.89678
Has1	4		-0.21051	-0.43555	0.089581	0.23399		0.66316	0.99994	0.68587	1.42	0.0030473	0.020847	+	0.1556	0.75349	-0.89638
Tcstv3	4		-1.1465	-4.3457	0	0	+	1.39e-05	0.00022781	-0.25041	-0.95283	0.09732	0.3055		0.34068	0.82071	-0.89609
Gm10229	4		-1.5557	-4.3381	0	0	+	1.44e-05	0.00023484	-0.66001	-1.8504	0.0010641	0.0081301	+	0.064263	0.49097	-0.89569
Hoxb4	4		-0.47339	-1.1816	0.00091903	0.0049582	+	0.23737	0.91849	0.42226	1.0569	0.088372	0.2863		0.29054	0.81371	-0.89565
Bcl3	4		-0.30823	-0.65429	0.019735	0.074236		0.51292	0.99994	0.58652	1.2478	0.011077	0.061842		0.21212	0.79273	-0.89475
Trpv5	4		-0.050612	-0.071997	0.56559	0.74925		0.9426	0.99994	0.84403	1.2025	0.00019348	0.0016743	+	0.22916	0.79882	-0.894642
Gm4906	4		-0.28903	-0.3921	0.027184	0.096118		0.69499	0.99994	0.60543	0.8249	0.0085131	0.049397	+	0.40943	0.83529	-0.89446
Syt13	4		0.023596	0.030434	0.95598	0.97827		0.97572	0.99994	0.91779	1.1852	4.837e-05	0.00045167	+	0.23595	0.8004	-0.894194
Atp5g2	4		-0.52199	-1.7655	0.0004837	0.0027809	+	0.077484	0.44637	0.3722	1.2594	0.14772	0.39683		0.2079	0.79249	-0.89419
Mad2l1bp	4		-0.89158	-2.283	0	0	+	0.022431	0.16135	0.001321	0.0033892	0.65773	0.85131		0.9973	0.99934	-0.892901
Cacna1g	4		-0.23029	-0.36518	0.066992	0.19014		0.71498	0.99994	0.66142	1.0521	0.0040147	0.026349	+	0.29277	0.81539	-0.89171
Tollip	4		-0.40745	-1.0561	0.0030473	0.014675	+	0.29093	0.9935	0.48426	1.256	0.043823	0.17779		0.20913	0.79249	-0.89171
Isoc2b	4		-0.35924	-1.006	0.0086098	0.037169	+	0.31443	0.99994	0.53229	1.4923	0.02375	0.11397		0.13562	0.72694	-0.89153
Dnajc7	4		-0.53601	-1.8518	0.00029022	0.0017079	+	0.064062	0.3863	0.35534	1.2289	0.17355	0.43852		0.2191	0.7966	-0.89135
Luzp2	4		-0.14906	-0.32896	0.20165	0.4048		0.74218	0.99994	0.74206	1.6393	0.0011609	0.0088138	+	0.10116	0.64867	-0.89112
Gm3238	4		-0.96352	-2.1705	0	0	+	0.029967	0.20665	-0.072547	-0.16502	0.4139	0.69052		0.86893	0.97593	-0.890973
Pstk	4		-0.97135	-2.424	0	0	+	0.015351	0.11528	-0.080576	-0.20137	0.39136	0.67173		0.84041	0.96765	-0.890774
Pycard	4		-0.50304	-1.8387	0.00058044	0.0032877	+	0.065966	0.39565	0.38752	1.4171	0.12915	0.3668		0.15647	0.75391	-0.89056
Gm10228	4		-1.7398	-4.1924	0	0	+	2.76e-05	0.00041921	-0.84952	-2.0573	0.00014511	0.0012925	+	0.039658	0.33383	-0.89028
Gm4177	4		-0.86119	-2.4415	0	0	+	0.014628	0.11041	0.028683	0.081435	0.75375	0.89738		0.9351	0.98775	-0.889873
Olfr366	4		-0.040135	-0.078113	0.61706	0.78403		0.93774	0.99994	0.84906	1.6529	0.00019348	0.0016743	+	0.098356	0.64195	-0.889195
Myf5	4		-0.39749	-1.0269	0.0038696	0.018257	+	0.30449	0.99994	0.49143	1.2714	0.040292	0.16717		0.2036	0.79213	-0.88892
Rad1	4	Yes	-3.6116	-6.5639	0	0	+	5.24e-11	4.44e-09	-2.7228	-4.9928	0	0	+	5.95e-07	1.74e-05	-0.8888
Cml5	4		-0.47199	-1.1955	0.00091903	0.0049582	+	0.23189	0.91031	0.41626	1.0549	0.094031	0.29825		0.29148	0.81421	-0.88825
Car12	4		-0.22227	-0.32241	0.07507	0.20647		0.74715	0.99994	0.6649	0.96554	0.0039663	0.02619	+	0.33428	0.82071	-0.88717
Grxcr1	4		-0.07689	-0.141	0.445	0.65508		0.88787	0.99994	0.81024	1.4863	0.00029022	0.002445	+	0.13719	0.72765	-0.88713
Trim66	4		-0.25158	-0.42409	0.049337	0.15199		0.6715	0.99994	0.6354	1.0752	0.0058044	0.036079	+	0.28227	0.81329	-0.88698
Hoxc4	4		-0.18245	-0.32205	0.13273	0.3069		0.74742	0.99994	0.7043	1.2442	0.0022734	0.016096	+	0.21343	0.79333	-0.88675
Rabep1	4		-0.36282	-0.7814	0.0080294	0.034962	+	0.43457	0.99994	0.52389	1.1286	0.026458	0.12303		0.25907	0.80854	-0.88671
Pias1	4		-0.69301	-1.6645	0	0	+	0.096009	0.52566	0.19295	0.46496	0.5936	0.81228		0.64196	0.908	-0.88596
Vmn1r157	4		-0.44639	-0.99989	0.0015962	0.0082998	+	0.31736	0.99994	0.43925	0.98521	0.073764	0.25362		0.32452	0.81935	-0.88564
Cdk13	4		0.13034	0.19014	0.5164	0.71421		0.8492	0.99994	1.0155	1.4827	0	0	+	0.13815	0.72841	-0.88516
Vps16	4		-1.7113	-3.5197	0	0	+	0.00043201	0.0048939	-0.82641	-1.7129	0.00019348	0.0016743	+	0.086728	0.59947	-0.88489
Sirpb1a	4		-0.42765	-0.98211	0.0020799	0.010427	+	0.32605	0.99994	0.45723	1.0508	0.060124	0.22047		0.29336	0.81539	-0.88488
Cnot4	4		-0.56298	-2.0386	0.00024185	0.001465	+	0.041493	0.27155	0.3218	1.1673	0.23324	0.51435		0.24308	0.8034	-0.88478
Ano9	4		-0.12983	-0.2289	0.25433	0.46892		0.81895	0.99994	0.75485	1.3331	0.00072555	0.0056948	+	0.18248	0.78287	-0.88468
Itga6	4		-0.75287	-2.0052	0	0	+	0.044947	0.29102	0.1305	0.34831	0.83477	0.93478		0.72761	0.93606	-0.88337
Olfr128	4		-0.77927	-2.766	0	0	+	0.0056744	0.048138	0.10304	0.3659	0.94568	0.97917		0.71444	0.93126	-0.88231
Otog	4		-0.24244	-0.57641	0.056544	0.16782		0.56434	0.99994	0.63986	1.5223	0.0053691	0.0338	+	0.12793	0.71658	-0.8823
Gm20826	4		-0.64775	-1.8649	4.837e-05	0.00030941	+	0.062195	0.37729	0.23449	0.6758	0.45695	0.72352		0.49916	0.86062	-0.88224
Dpm1	4		-1.7145	-3.2051	0	0	+	0.0013503	0.013441	-0.83305	-1.5889	0.00019348	0.0016743	+	0.11209	0.68113	-0.88145
Taf2	4	Yes	-3.5208	-5.9382	0	0	+	2.88e-09	1.33e-07	-2.6398	-4.4902	0	0	+	7.12e-06	0.00015975	-0.881
Dyrk1b	4		-0.15125	-0.36023	0.19648	0.39777		0.71868	0.99994	0.72961	1.7382	0.0014995	0.011131	+	0.082171	0.58218	-0.88086
Ankfy1	4		-0.71177	-1.9968	0	0	+	0.045851	0.29539	0.16867	0.47389	0.68705	0.86344		0.63558	0.90641	-0.88044
Lce1l	4		-0.70043	-3.3222	0	0	+	0.00089311	0.0093632	0.17994	0.85429	0.64187	0.84302		0.39294	0.83292	-0.88037
Cpsf4l	4		-0.4214	-1.0526	0.0023701	0.011695	+	0.29252	0.99484	0.45843	1.1455	0.05906	0.21757		0.25198	0.80626	-0.87983
Nufip1	4		-1.4286	-3.2286	0	0	+	0.0012438	0.012525	-0.54923	-1.2474	0.0033859	0.022928	+	0.21225	0.79273	-0.87937
Chmp3	4		-2.2016	-5.0354	0	0	+	4.77e-07	1.15e-05	-1.3223	-3.0467	0	0	+	0.0023136	0.027632	-0.8793
Map3k2	4		-0.86769	-2.2209	0	0	+	0.026358	0.18535	0.011405	0.029318	0.6913	0.86629		0.97661	0.99525	-0.879095
Rex2	4		-2.2672	-5.1774	0	0	+	2.25e-07	5.9e-06	-1.3896	-3.1833	0	0	+	0.0014559	0.018331	-0.8776
Rhoa	4		-1.8234	-3.788	0	0	+	0.00015184	0.0019377	-0.94639	-1.9832	0	0	+	0.047347	0.38644	-0.87701
Nktr	4		-0.28243	-0.73253	0.029989	0.10364		0.46385	0.99994	0.59439	1.5431	0.010013	0.056978		0.1228	0.70451	-0.87682
Cxcl15	4		-0.30743	-0.84839	0.019928	0.074692		0.39622	0.99994	0.56937	1.5721	0.013785	0.07334		0.11593	0.69228	-0.8768
Tpx2	4		-2.4221	-5.3644	0	0	+	8.12e-08	2.4e-06	-1.5455	-3.488	0	0	+	0.00048667	0.0068914	-0.8766
Tigd3	4		-0.44427	-1.0459	0.0016446	0.0084894	+	0.2956	0.99937	0.43182	1.018	0.079907	0.26762		0.30867	0.81935	-0.87609
Lipa	4		0.24763	0.24246	0.19662	0.39798		0.80843	0.99994	1.1235	1.1007	0	0	+	0.27102	0.80981	-0.87587
Hpgd	4		-0.30296	-0.47165	0.021331	0.078905		0.63718	0.99994	0.57277	0.89233	0.013398	0.072004		0.37222	0.82589	-0.87573
Elp5	4		-3.9148	-8.3979	0	0	+	4.55e-17	1.84e-14	-3.0395	-6.5391	0	0	+	6.19e-11	5.16e-09	-0.8753
Pamr1	4		-0.094069	-0.17254	0.37535	0.59207		0.86301	0.99994	0.78096	1.4328	0.00038696	0.0031583	+	0.15191	0.74864	-0.875029
Clcn5	4		-0.91003	-2.7564	0	0	+	0.0058435	0.04937	-0.035188	-0.10666	0.52946	0.77517		0.91506	0.985	-0.874842
Hspa9	4	Yes	-3.8249	-6.0629	0	0	+	1.34e-09	6.84e-08	-2.9505	-4.8688	0	0	+	1.12e-06	3.06e-05	-0.8744
Vmn1r31	4		-1.4236	-2.9475	0	0	+	0.0032031	0.028879	-0.54942	-1.1454	0.0033859	0.022928	+	0.25206	0.80626	-0.87418
Ppp2r2a	4		-2.0987	-4.5839	0	0	+	4.56e-06	8.56e-05	-1.2247	-2.6862	0	0	+	0.0072269	0.076503	-0.874
Psma1	4	Yes	-4.5679	-8.3155	0	0	+	9.14e-17	3.38e-14	-3.6939	-6.7743	0	0	+	1.25e-11	1.25e-09	-0.874
Mcmbp	4	Yes	-2.0392	-4.3188	0	0	+	1.57e-05	0.00025373	-1.1655	-2.4843	0	0	+	0.012982	0.12714	-0.8737
Clp1	4	Yes	-3.5258	-5.3113	0	0	+	1.09e-07	3.09e-06	-2.6525	-4.0369	0	0	+	5.42e-05	0.00096271	-0.8733
Gatad2a	4		-0.79795	-2.6457	0	0	+	0.0081524	0.065992	0.075282	0.24974	0.93992	0.97629		0.80279	0.95629	-0.873232
Olfm4	4		-0.15379	-0.36301	0.19005	0.38967		0.7166	0.99994	0.71911	1.6994	0.0016929	0.012376	+	0.089237	0.60945	-0.8729
Trim24	4		-0.87159	-2.6561	0	0	+	0.0079042	0.064208	0.00061757	0.0018839	0.65483	0.84963		0.9985	0.99974	-0.872208
Dhodh	4	Yes	-0.58775	-1.4584	0.00014511	0.0009028	+	0.14472	0.69757	0.28442	0.70809	0.31479	0.60298		0.47889	0.85492	-0.87217
Fbxw2	4		-0.77339	-3.184	0	0	+	0.0014528	0.014343	0.098616	0.40668	0.96305	0.98599		0.68424	0.92204	-0.872006
Ccdc126	4		-0.24383	-0.66955	0.055045	0.16452		0.50315	0.99994	0.62718	1.7226	0.0064816	0.039447	+	0.084968	0.59146	-0.87101
Elovl7	4		0.30932	0.40295	0.1173	0.28222		0.68698	0.99994	1.1802	1.5379	0	0	+	0.12407	0.70708	-0.87088
Dennd4c	4		-2.2858	-5.621	0	0	+	1.9e-08	6.78e-07	-1.415	-3.492	0	0	+	0.0004794	0.0068024	-0.8708
Arhgap33	4		-0.29188	-0.73101	0.02583	0.092228		0.46477	0.99994	0.57881	1.4501	0.012286	0.067125		0.14703	0.74275	-0.87069
Lce1a2	4		-0.89466	-3.1182	0	0	+	0.0018198	0.017589	-0.024565	-0.085745	0.5637	0.79624		0.93167	0.9871	-0.870095
Vmn2r99	4		-0.20246	-0.32565	0.10071	0.25347		0.74469	0.99994	0.66722	1.0745	0.0038212	0.025402	+	0.28261	0.81342	-0.86968
Ankmy2	4		-0.77453	-3.0071	0	0	+	0.0026377	0.024465	0.094967	0.36971	0.97722	0.99141		0.7116	0.93062	-0.869497
Olfr1415	4		-0.085645	-0.13797	0.4095	0.6231		0.89026	0.99994	0.78291	1.2628	0.00033859	0.0027734	+	0.20668	0.79249	-0.868555
Gnb2	4		-1.0411	-3.0099	0	0	+	0.0026137	0.024286	-0.17294	-0.50056	0.19658	0.47032		0.61668	0.89947	-0.86816
Xpnpep1	4		-0.66326	-2.1065	4.837e-05	0.00030941	+	0.035158	0.23661	0.20471	0.65116	0.55142	0.7868		0.51494	0.86402	-0.86797
Pigm	4		-0.9912	-2.7102	0	0	+	0.0067252	0.055816	-0.12324	-0.33747	0.29022	0.57776		0.73576	0.93912	-0.86796
Chrac1	4		0.11187	0.15935	0.59166	0.76762		0.87339	0.99994	0.97901	1.3967	0	0	+	0.16251	0.76185	-0.86714
Olfr1176	4		-0.44712	-1.0313	0.0015478	0.0080686	+	0.30241	0.99994	0.41995	0.97067	0.090597	0.29093		0.33171	0.82008	-0.86707
Nek9	4		-0.60448	-2.0346	9.674e-05	0.00060643	+	0.041896	0.27366	0.26234	0.88343	0.3738	0.65709		0.377	0.82719	-0.86682
Xab2	4	Yes	-4.9554	-8.4823	0	0	+	2.21e-17	9.71e-15	-4.089	-7.017	0	0	+	2.27e-12	2.63e-10	-0.8664
Acaca	4		-1.8522	-3.6718	0	0	+	0.00024088	0.0029248	-0.98592	-1.9598	0	0	+	0.050015	0.40281	-0.86628
Btc	4		0.30642	0.2292	0.11981	0.28633		0.81871	0.99994	1.1727	0.8787	0	0	+	0.37956	0.82891	-0.86628
Dnajc11	4		-3.527	-5.3729	0	0	+	7.75e-08	2.3e-06	-2.6608	-4.202	0	0	+	2.65e-05	0.00050453	-0.8662
Napsa	4		-0.42694	-0.85002	0.0020799	0.010427	+	0.39531	0.99994	0.43902	0.87503	0.073861	0.25369		0.38156	0.82965	-0.86596
Zfp937	4		-0.15983	-0.28761	0.17713	0.37253		0.77365	0.99994	0.70521	1.2713	0.002225	0.015808	+	0.20362	0.79213	-0.86504
Dhcr24	4		-0.056715	-0.10328	0.53671	0.72909		0.91774	0.99994	0.80693	1.47	0.00029022	0.002445	+	0.14156	0.73495	-0.863645
Ints8	4		-2.5118	-5.4412	0	0	+	5.29e-08	1.67e-06	-1.6483	-3.5823	0	0	+	0.00034052	0.0049684	-0.8635
Pign	4		-0.73935	-2.197	0	0	+	0.028021	0.19472	0.12414	0.36925	0.86021	0.94636		0.71194	0.93062	-0.86349
Baiap2	4		-0.32799	-0.68289	0.014511	0.05796		0.49468	0.99994	0.53548	1.1159	0.022927	0.11067		0.26448	0.80941	-0.86347
Mef2a	4		-0.59657	-1.7999	9.674e-05	0.00060643	+	0.071884	0.42376	0.26684	0.80561	0.35997	0.64422		0.42047	0.83931	-0.86341
C3ar1	4		-0.49127	-1.674	0.00082229	0.0045382	+	0.094137	0.51829	0.37167	1.2677	0.1483	0.39772		0.20491	0.79213	-0.86294
Rdh5	4		-0.43387	-1.2856	0.0019348	0.0097919	+	0.19858	0.84199	0.42796	1.2686	0.082858	0.27377		0.2046	0.79213	-0.86183
Zfp28	4		-0.182	-0.3594	0.1334	0.30819		0.7193	0.99994	0.67975	1.3431	0.0032892	0.02231	+	0.17925	0.77917	-0.86175
4930467E23Rik	4		-2.2653	-4.6128	0	0	+	3.97e-06	7.6e-05	-1.4037	-2.87	0	0	+	0.004105	0.046329	-0.8616
Ikbkg	4		-0.29903	-0.6611	0.022685	0.082848		0.50855	0.99994	0.56109	1.2412	0.015623	0.080973		0.21452	0.79476	-0.86012
Plscr4	4		-0.10447	-0.12961	0.33651	0.55284		0.89687	0.99994	0.75531	0.93846	0.00072555	0.0056948	+	0.34801	0.82096	-0.85978
Fam189a2	4		-0.21738	-0.31164	0.080826	0.21758		0.75531	0.99994	0.64202	0.9238	0.0052723	0.033333	+	0.35559	0.82224	-0.8594
Polr1a	4	Yes	-3.3474	-6.2362	0	0	+	4.48e-10	2.73e-08	-2.4883	-4.8298	0	0	+	1.37e-06	3.65e-05	-0.8591
Samm50	4	Yes	-3.153	-5.6072	0	0	+	2.06e-08	7.24e-07	-2.2944	-4.2413	0	0	+	2.22e-05	0.00043098	-0.8586
Krtap5-4	4		-1.2456	-3.4039	0	0	+	0.0006643	0.0072017	-0.38764	-1.064	0.022879	0.11054		0.28733	0.81342	-0.85796
Mea1	4		-0.073724	-0.11212	0.45855	0.66732		0.91073	0.99994	0.78386	1.1941	0.00033859	0.0027734	+	0.23245	0.8004	-0.857584
Fra10ac1	4		-0.23043	-0.50564	0.066847	0.18981		0.61311	0.99994	0.62708	1.3769	0.0064816	0.039447	+	0.16855	0.76831	-0.85751
Ifna5	4		-0.43067	-1.5566	0.0020315	0.010216	+	0.11958	0.61327	0.42683	1.5431	0.084019	0.27646		0.1228	0.70451	-0.8575
Spred3	4		0.16539	0.26096	0.38899	0.60505		0.79413	0.99994	1.0223	1.6151	0	0	+	0.10628	0.66273	-0.85691
Olfr681	4		-0.10689	-0.19217	0.32814	0.54437		0.84761	0.99994	0.74994	1.3489	0.0009674	0.0075103	+	0.17736	0.77889	-0.85683
Agk	4		-0.839	-2.0896	0	0	+	0.036653	0.24499	0.017507	0.043636	0.71147	0.87543		0.96519	0.99388	-0.856507
Akip1	4		-0.59336	-1.5735	9.674e-05	0.00060643	+	0.11561	0.59858	0.26271	0.69868	0.3723	0.65543		0.48475	0.85594	-0.85607
Nfia	4		-0.87058	-2.4598	0	0	+	0.0139	0.10561	-0.014661	-0.041498	0.59655	0.81411		0.9669	0.9942	-0.855919
Snx27	4		0.09371	0.08027	0.67399	0.81998		0.93602	0.99994	0.94958	0.81664	0	0	+	0.41414	0.8371	-0.85587
Psmc1	4	Yes	-3.5068	-5.094	0	0	+	3.51e-07	8.71e-06	-2.651	-4.0562	0	0	+	4.99e-05	0.00089212	-0.8558
Zfp553	4		-0.20307	-0.43166	0.099739	0.25171		0.66599	0.99994	0.65243	1.3902	0.0047403	0.030482	+	0.16446	0.76394	-0.8555
Lcor	4		-1.4171	-3.8363	0	0	+	0.0001249	0.0016199	-0.56216	-1.5249	0.0029022	0.020027	+	0.12729	0.71489	-0.85494
Pklr	4		-0.36502	-0.67437	0.0075941	0.033326	+	0.50008	0.99994	0.48984	0.90763	0.040921	0.16879		0.36407	0.82513	-0.85486
Pacrgl	4		-0.19382	-0.32948	0.11386	0.27626		0.74179	0.99994	0.66091	1.1257	0.0040147	0.026349	+	0.26028	0.80854	-0.85473
Diexf	4		-3.1327	-5.7425	0	0	+	9.33e-09	3.71e-07	-2.2787	-4.3656	0	0	+	1.27e-05	0.00026576	-0.854
Eif3a	4		-3.5934	-5.6936	0	0	+	1.24e-08	4.71e-07	-2.7397	-4.3637	0	0	+	1.28e-05	0.00026789	-0.8537
Olfr304	4		-0.053035	-0.1053	0.55398	0.74182		0.91614	0.99994	0.80039	1.5895	0.00029022	0.002445	+	0.11194	0.68113	-0.853425
Prkcsh	4		-1.0427	-2.8121	0	0	+	0.0049226	0.042369	-0.18966	-0.51202	0.17152	0.4352		0.60864	0.8973	-0.85304
Nfix	4		-0.57405	-1.7907	0.00019348	0.001182	+	0.073335	0.42962	0.27895	0.8723	0.32785	0.6159		0.38305	0.83046	-0.853
Gipc2	4		-0.21477	-0.40652	0.084164	0.22434		0.68436	0.99994	0.63807	1.2084	0.0055142	0.034535	+	0.22691	0.79882	-0.85284
Tnrc6a	4		-1.1874	-2.7026	0	0	+	0.0068798	0.056939	-0.33471	-0.76501	0.039712	0.16586		0.44427	0.84616	-0.85269
Plin3	4		-0.24387	-0.42664	0.055045	0.16452		0.66964	0.99994	0.60879	1.0661	0.0081745	0.047848	+	0.28636	0.81342	-0.85266
Lamtor1	4		-1.8712	-4.3233	0	0	+	1.54e-05	0.00024944	-1.0186	-2.3611	0	0	+	0.018222	0.17108	-0.8526
Haus5	4	Yes	-2.8523	-5.9224	0	0	+	3.17e-09	1.44e-07	-1.9998	-4.1635	0	0	+	3.13e-05	0.0005869	-0.8525
Lipo1	4		-0.67486	-2.2499	4.837e-05	0.00030941	+	0.024455	0.17395	0.17712	0.59165	0.65314	0.84876		0.55409	0.87767	-0.85198
Sap30bp	4	Yes	-1.4093	-2.6742	0	0	+	0.0074911	0.061359	-0.55744	-1.0644	0.0029506	0.020327	+	0.28715	0.81342	-0.85186
Gltscr1l	4		-0.2718	-0.60344	0.034826	0.116		0.54622	0.99994	0.57977	1.2895	0.011996	0.065975		0.19723	0.79033	-0.85157
Pmp22	4		-0.16669	-0.27568	0.16185	0.35015		0.78279	0.99994	0.68461	1.1334	0.0030473	0.020847	+	0.25704	0.80854	-0.8513
Hspe1	4		-4.2436	-6.8106	0	0	+	9.72e-12	1.03e-09	-3.3932	-5.5653	0	0	+	2.62e-08	1.09e-06	-0.8504
Dcun1d1	4		-0.47397	-1.3608	0.00087066	0.0047294	+	0.17356	0.78346	0.37613	1.0813	0.14182	0.38711		0.27957	0.81317	-0.8501
Cep97	4		-1.8785	-4.9098	0	0	+	9.12e-07	2.05e-05	-1.0285	-2.7082	0	0	+	0.0067656	0.071951	-0.85
Rlim	4		-0.3819	-0.92215	0.0054174	0.02474	+	0.35645	0.99994	0.46772	1.1303	0.053836	0.20463		0.25835	0.80854	-0.84962
Asns	4		-3.0824	-6.3158	0	0	+	2.69e-10	1.76e-08	-2.2331	-4.6226	0	0	+	3.79e-06	9.11e-05	-0.8493
Spock2	4		-0.33356	-0.48054	0.013157	0.053417		0.63084	0.99994	0.51535	0.74575	0.029844	0.1346		0.45582	0.84896	-0.84891
Adam26a	4		-0.33134	-0.90044	0.01364	0.054992		0.36789	0.99994	0.51731	1.4069	0.02878	0.13086		0.15945	0.75886	-0.84865
Amy2a2	4		-1.1636	-3.9739	0	0	+	7.07e-05	0.0009694	-0.31506	-1.0776	0.048902	0.1913		0.28121	0.81317	-0.84854
Pkd1	4		-0.2484	-0.47845	0.051756	0.15752		0.63233	0.99994	0.60004	1.1571	0.0091903	0.05291		0.24724	0.80413	-0.84844
Anapc7	4		-0.30953	-1.0839	0.0193	0.072863		0.27842	0.98128	0.53888	1.8873	0.021912	0.10674		0.059115	0.46171	-0.84841
B3gnt2	4		-0.73637	-2.1108	0	0	+	0.034794	0.23469	0.11189	0.32181	0.9094	0.96638		0.74759	0.9421	-0.84826
Hspb6	4		-0.2163	-0.4797	0.082326	0.22075		0.63144	0.99994	0.6319	1.4019	0.0060946	0.037489	+	0.16095	0.76029	-0.8482
Fam178a	4		-0.76993	-2.0709	0	0	+	0.038367	0.25431	0.078058	0.21063	0.95202	0.98131		0.83317	0.96574	-0.847988
Myeov2	4		-0.70818	-2.3157	0	0	+	0.020573	0.14971	0.13961	0.45704	0.7966	0.91617		0.64764	0.91043	-0.84779
Vmn1r216	4		-0.8597	-1.9395	0	0	+	0.052446	0.3298	-0.01211	-0.027463	0.60598	0.82006		0.97809	0.99527	-0.84759
Tram1	4		-0.33539	-0.82981	0.012818	0.05231		0.40665	0.99994	0.51141	1.2668	0.03115	0.13852		0.20521	0.79213	-0.8468
Ucn3	4		-0.38198	-1.0973	0.0054174	0.02474	+	0.27253	0.97393	0.46471	1.3362	0.055335	0.20834		0.18149	0.78216	-0.84669
Poc1b	4		-0.80022	-2.295	0	0	+	0.021736	0.1569	0.046282	0.13294	0.82408	0.93059		0.89424	0.98104	-0.846502
Ptpn11	4		-3.3481	-6.7459	0	0	+	1.52e-11	1.5e-09	-2.5017	-5.0725	0	0	+	3.93e-07	1.21e-05	-0.8464
Hdac3	4	Yes	-2.7123	-5.7434	0	0	+	9.28e-09	3.7e-07	-1.8668	-3.9752	0	0	+	7.03e-05	0.0012177	-0.8455
Sap18	4		-4.0585	-7.296	0	0	+	2.96e-13	5.11e-11	-3.2131	-5.8215	0	0	+	5.83e-09	2.8e-07	-0.8454
Rcc1	4	Yes	-3.5711	-6.2124	0	0	+	5.22e-10	3.11e-08	-2.726	-4.8421	0	0	+	1.28e-06	3.46e-05	-0.8451
Agpat1	4		0.18639	0.27602	0.32708	0.54322		0.78253	0.99994	1.031	1.5304	0	0	+	0.12592	0.7124	-0.84461
Gan	4		-0.50759	-1.8283	0.00058044	0.0032877	+	0.067511	0.40307	0.3367	1.2131	0.20548	0.4812		0.22508	0.79812	-0.84429
Vmn2r14	4		-0.60436	-1.1963	9.674e-05	0.00060643	+	0.23157	0.90972	0.2399	0.47705	0.43813	0.70749		0.63333	0.90563	-0.84426
Klk4	4		-0.12762	-0.25995	0.26125	0.47624		0.79491	0.99994	0.71663	1.4607	0.0017413	0.012694	+	0.14411	0.73947	-0.84425
Aspscr1	4		-0.45909	-1.1224	0.0011609	0.0061428	+	0.26171	0.95843	0.38466	0.94096	0.13215	0.3716		0.34673	0.82096	-0.84375
Casc3	4		-0.1155	-0.19387	0.29888	0.51595		0.84628	0.99994	0.72818	1.2231	0.0014995	0.011131	+	0.2213	0.7966	-0.84368
Vmn1r59	4		-0.59864	-1.2046	9.674e-05	0.00060643	+	0.22836	0.90444	0.24492	0.49339	0.4228	0.69665		0.62174	0.90104	-0.84356
Trpv6	4		-0.22282	-0.51814	0.074199	0.20462		0.60436	0.99994	0.6195	1.4422	0.0072071	0.043239	+	0.14923	0.74458	-0.84232
Snrnp27	4		-1.2071	-3.2043	0	0	+	0.0013539	0.01347	-0.36493	-0.9741	0.028877	0.13112		0.33001	0.81974	-0.84217
Ybey	4		-0.3893	-0.70313	0.0045468	0.021114	+	0.48197	0.99994	0.45279	0.81884	0.063365	0.22814		0.41288	0.83644	-0.84209
Ifnl3	4		-0.55008	-1.4603	0.00029022	0.0017079	+	0.14419	0.69619	0.29083	0.7731	0.3013	0.58985		0.43946	0.8459	-0.84091
Scgb1b27	4		-0.43554	-1.0066	0.0018864	0.0095894	+	0.31414	0.99994	0.40497	0.93841	0.10569	0.32194		0.34803	0.82096	-0.84051
Ibtk	4		0.061043	0.049424	0.84077	0.91842		0.96058	0.99994	0.90148	0.73087	9.674e-05	0.00088183	+	0.46486	0.85148	-0.840437
Wdr36	4	Yes	-3.1047	-5.0388	0	0	+	4.69e-07	1.14e-05	-2.2643	-3.7015	0	0	+	0.0002143	0.0032794	-0.8404
Ppp3r1	4		-0.63468	-1.6288	4.837e-05	0.00030941	+	0.10336	0.55417	0.20502	0.52769	0.5505	0.78642		0.59771	0.893	-0.8397
Mrgprb5	4		-0.28477	-0.61644	0.029215	0.10175		0.53761	0.99994	0.55459	1.2025	0.01722	0.087362		0.22917	0.79882	-0.83936
Kcnc1	4		-0.14142	-0.24545	0.22047	0.42742		0.80611	0.99994	0.69781	1.2177	0.002612	0.018225	+	0.22333	0.79812	-0.83923
Cyfip1	4		-2.7412	-4.9634	0	0	+	6.93e-07	1.61e-05	-1.9023	-3.4931	0	0	+	0.00047743	0.0067792	-0.8389
Trpc6	4		-0.16298	-0.39696	0.1706	0.36337		0.6914	0.99994	0.67587	1.6481	0.003531	0.023817	+	0.099324	0.6437	-0.83885
Igf2r	4		-0.25639	-0.67019	0.046048	0.14457		0.50273	0.99994	0.58203	1.5231	0.011754	0.064904		0.12773	0.71602	-0.83842
4933434E20Rik	4		-1.1601	-3.8395	0	0	+	0.0001233	0.001602	-0.32178	-1.0678	0.046048	0.18408		0.28563	0.81342	-0.83832
Gps2	4		-0.82641	-2.5174	0	0	+	0.011823	0.091892	0.011682	0.035642	0.69242	0.86672		0.97157	0.99482	-0.838092
Wdr93	4		-0.41536	-1.4547	0.002612	0.012802	+	0.14575	0.70012	0.42262	1.4813	0.087791	0.28502		0.13853	0.72848	-0.83798
Scaper	4		-0.36606	-1.1158	0.0074006	0.032553	+	0.26453	0.96333	0.47116	1.4365	0.051756	0.19959		0.15086	0.74699	-0.83722
Sh3gl1	4		-1.1064	-3.7928	0	0	+	0.00014897	0.0019059	-0.26937	-0.9254	0.079569	0.26683		0.35476	0.82224	-0.83703
Sele	4		-0.35148	-0.84047	0.010206	0.043247	+	0.40065	0.99994	0.48532	1.1608	0.043388	0.17657		0.24572	0.80413	-0.8368
Tdgf1	4		-0.40769	-1.1236	0.0030473	0.014675	+	0.26117	0.95767	0.42874	1.1823	0.082422	0.27303		0.23708	0.80079	-0.83643
Zc3h10	4		-1.2043	-3.6018	0	0	+	0.00031604	0.0037272	-0.36822	-1.1026	0.027764	0.12724		0.27019	0.80981	-0.83608
Nbr1	4		-0.19118	-0.30391	0.11884	0.2848		0.7612	0.99994	0.64484	1.0258	0.0051272	0.032485	+	0.30499	0.8189	-0.83602
Chrnb3	4		-0.065912	-0.10662	0.49473	0.69711		0.91509	0.99994	0.77001	1.247	0.00053207	0.004234	+	0.21241	0.79273	-0.835922
Mpped2	4		-0.28017	-0.60929	0.031053	0.10629		0.54233	0.99994	0.55561	1.2102	0.016929	0.086207		0.2262	0.79812	-0.83578
Zc3h7a	4		-0.56295	-1.8243	0.00024185	0.001465	+	0.068103	0.40575	0.27279	0.88461	0.34401	0.63083		0.37636	0.82662	-0.83574
Gm20736	4		-0.36945	-0.53761	0.0067234	0.029803	+	0.59085	0.99994	0.46582	0.6781	0.054803	0.20709		0.49771	0.86044	-0.83527
Slc5a2	4		-0.13024	-0.29343	0.2536	0.4685		0.76919	0.99994	0.70486	1.5886	0.0022734	0.016096	+	0.11216	0.68113	-0.8351
Apobec2	4		-0.57594	-1.85	0.00019348	0.001182	+	0.064308	0.38749	0.25884	0.83234	0.38323	0.66532		0.40522	0.83466	-0.83478
Otud4	4		-0.4624	-1.773	0.0011609	0.0061428	+	0.076224	0.44063	0.37227	1.4288	0.14767	0.39675		0.15306	0.74966	-0.83467
Klk1	4		-0.27537	-0.72994	0.032988	0.11144		0.46542	0.99994	0.55883	1.4854	0.016204	0.083396		0.13742	0.72786	-0.8342
Mapre1	4		-1.1263	-3.2271	0	0	+	0.0012504	0.012586	-0.29312	-0.8416	0.06172	0.22453		0.40001	0.83356	-0.83318
Kptn	4		-0.24156	-0.61176	0.057318	0.1698		0.5407	0.99994	0.59157	1.4985	0.010303	0.058372		0.13401	0.72528	-0.83313
Mrgprx1	4		-0.33893	-1.1393	0.011802	0.048606	+	0.25456	0.94799	0.49398	1.6617	0.039083	0.16409		0.096567	0.63824	-0.83291
Vhl	4	Yes	-3.5516	-7.5974	0	0	+	3.02e-14	6.37e-12	-2.7188	-5.8779	0	0	+	4.15e-09	2.1e-07	-0.8328
Tmem258	4	Yes	-2.4093	-5.3622	0	0	+	8.22e-08	2.42e-06	-1.5766	-3.5243	0	0	+	0.00042455	0.0061037	-0.8327
Gm15292	4		-1.3491	-2.7457	0	0	+	0.0060374	0.050821	-0.51649	-1.0612	0.004837	0.031037	+	0.28858	0.81342	-0.83261
Scgb1b7	4		-1.6462	-3.655	0	0	+	0.00025721	0.0031061	-0.81375	-1.8316	0.00019348	0.0016743	+	0.067017	0.50621	-0.83245
Ppih	4		-1.8818	-4.4793	0	0	+	7.49e-06	0.00013076	-1.0494	-2.5058	0	0	+	0.012217	0.12028	-0.8324
Tifa	4		-0.15545	-0.29778	0.18584	0.38378		0.76587	0.99994	0.67692	1.297	0.0034343	0.023241	+	0.19463	0.7888	-0.83237
Efcab1	4		-0.43708	-0.94235	0.0018381	0.0093827	+	0.34601	0.99994	0.39503	0.85604	0.11822	0.34627		0.39197	0.83244	-0.83211
Pla2g4c	4		0.026431	0.038527	0.97209	0.98674		0.96927	0.99994	0.85831	1.2513	9.674e-05	0.00088183	+	0.21082	0.79273	-0.831879
Hscb	4	Yes	-3.2059	-5.1469	0	0	+	2.65e-07	6.82e-06	-2.3748	-3.8371	0	0	+	0.00012449	0.0020335	-0.8311
Lemd3	4		-1.0453	-3.0285	0	0	+	0.0024576	0.023039	-0.21426	-0.62142	0.13781	0.38083		0.53432	0.86995	-0.83104
Gm16451	3		-0.94032	-2.5086	0	0	+	0.01212	0.094024	-0.10938	-0.29237	0.39088	0.67157		0.77001	0.94844	-0.83094
Sec23ip	4		-0.39971	-0.66452	0.0038212	0.018099	+	0.50636	0.99994	0.43123	0.71832	0.080391	0.26863		0.47256	0.8539	-0.83094
Acoxl	4		-0.098335	-0.24177	0.35871	0.57479		0.80896	0.99994	0.73257	1.803	0.0013544	0.010145	+	0.071391	0.53001	-0.830905
Fam96b	4	Yes	-4.3658	-6.9949	0	0	+	2.66e-12	3.59e-10	-3.5358	-5.6984	0	0	+	1.21e-08	5.48e-07	-0.83
Kif2a	4		-0.21525	-0.50507	0.083341	0.22255		0.61351	0.99994	0.6147	1.4438	0.0075941	0.045102	+	0.14879	0.74453	-0.82995
Naca	4	Yes	-3.4963	-6.4998	0	0	+	8.04e-11	6.47e-09	-2.6666	-5.0227	0	0	+	5.09e-07	1.52e-05	-0.8297
Hmgxb3	4		-0.73911	-2.4638	0	0	+	0.013746	0.10467	0.090557	0.30288	0.99603	0.99782		0.76198	0.94575	-0.829667
Mphosph10	4	Yes	-1.6888	-3.3177	0	0	+	0.00090772	0.0095019	-0.85932	-1.6995	0.00014511	0.0012925	+	0.089229	0.60945	-0.82948
Slc30a5	4		-0.21783	-0.57202	0.080391	0.21669		0.56731	0.99994	0.61146	1.6062	0.0078843	0.046439	+	0.10823	0.66991	-0.82929
Olfr243	4		-0.21746	-0.46838	0.080729	0.21737		0.63951	0.99994	0.61119	1.3171	0.0078843	0.046439	+	0.1878	0.78546	-0.82865
Olfr670	4		-0.27438	-0.77253	0.033617	0.11306		0.4398	0.99994	0.55423	1.561	0.017365	0.087882		0.11852	0.69649	-0.82861
Arhgef2	4		-0.37509	-1.279	0.0058528	0.02635	+	0.20089	0.84821	0.45335	1.5465	0.062929	0.22709		0.12198	0.70346	-0.82844
Vmn1r121	4		-1.0612	-3.5565	0	0	+	0.00037587	0.0043169	-0.23299	-0.78211	0.11551	0.34153		0.43415	0.84421	-0.82821
Vamp8	4		-0.19245	-0.33998	0.11696	0.28198		0.73387	0.99994	0.63571	1.1238	0.005756	0.0358	+	0.26109	0.80854	-0.82816
Defa-rs1	4		-0.68404	-1.4809	4.837e-05	0.00030941	+	0.13865	0.67923	0.144	0.31325	0.78035	0.9088		0.75409	0.94377	-0.82804
Gm2825	1		-0.63672	-1.363	0.052143	0.15841		0.17288	0.78107	0.19124	0.40943	0.73077	0.88501		0.68223	0.92161	-0.82796
Txn1	4	Yes	-3.4083	-5.7711	0	0	+	7.88e-09	3.23e-07	-2.5805	-4.4231	0	0	+	9.73e-06	0.00020976	-0.8278
Ankrd34c	4		0.23078	0.21747	0.22715	0.43578		0.82785	0.99994	1.0584	0.9984	0	0	+	0.31808	0.81935	-0.82762
Sec62	4		-1.1342	-3.2584	0	0	+	0.0011204	0.011449	-0.30665	-0.88448	0.053642	0.20401		0.37644	0.82662	-0.82755
Fmo9	4		-0.17932	-0.4343	0.13872	0.3167		0.66407	0.99994	0.64811	1.5705	0.0049337	0.03155	+	0.11629	0.69279	-0.82743
Rps11	4	Yes	-4.8431	-7.9554	0	0	+	1.79e-15	4.99e-13	-4.0158	-6.6645	0	0	+	2.66e-11	2.41e-09	-0.8273
Igf2bp2	4		-0.6311	-1.8716	4.837e-05	0.00030941	+	0.06126	0.37272	0.19602	0.58216	0.58131	0.80498		0.56046	0.88062	-0.82712
Tead2	4		-0.067462	-0.13739	0.48694	0.6907		0.89073	0.99994	0.75958	1.5503	0.00067718	0.0053394	+	0.12107	0.70281	-0.827042
Fancg	4		-0.70607	-2.9827	0	0	+	0.0028576	0.026164	0.12037	0.50976	0.87598	0.95291		0.61022	0.89741	-0.82644
S100a11	4		-0.72405	-1.8894	0	0	+	0.058837	0.36105	0.10239	0.26735	0.94815	0.98015		0.7892	0.95297	-0.82644
Ikbip	4		-0.46282	-1.8119	0.0011609	0.0061428	+	0.069998	0.41418	0.36354	1.4264	0.16025	0.41752		0.15377	0.75064	-0.82636
Slc11a2	4		-1.9674	-4.8765	0	0	+	1.08e-06	2.37e-05	-1.1417	-2.8331	0	0	+	0.0046098	0.051432	-0.8257
BC052040	4		-2.7552	-5.2406	0	0	+	1.6e-07	4.33e-06	-1.9296	-3.7281	0	0	+	0.00019293	0.0029877	-0.8256
Nr1d2	4		-0.23082	-0.57931	0.066702	0.18963		0.56238	0.99994	0.59471	1.4931	0.010013	0.056978		0.13542	0.72661	-0.82553
Cyp2a5	4		-0.18006	-0.36884	0.13727	0.31432		0.71225	0.99994	0.64543	1.3237	0.0051272	0.032485	+	0.18561	0.78379	-0.82549
Abca15	4		-0.30242	-1.0928	0.021476	0.079314		0.27446	0.97617	0.52304	1.8906	0.026749	0.12388		0.058678	0.45934	-0.82546
Phldb2	4		-0.59039	-2.2144	9.674e-05	0.00060643	+	0.026801	0.18725	0.23442	0.87962	0.45705	0.72362		0.37907	0.82859	-0.82481
Reck	4		-0.25787	-0.72284	0.044936	0.14205		0.46978	0.99994	0.56693	1.5895	0.014221	0.075153		0.11195	0.68113	-0.8248
Slc25a5	4		-0.14167	-0.18592	0.2195	0.42658		0.85251	0.99994	0.68302	0.89692	0.003144	0.021417	+	0.36976	0.82589	-0.82469
Klk1b21	4		-0.40573	-0.96817	0.0031924	0.015303	+	0.33296	0.99994	0.41849	0.99936	0.092	0.29393		0.31762	0.81935	-0.82422
Cd40	4		-0.16314	-0.32375	0.17041	0.36337		0.74613	0.99994	0.66057	1.3126	0.0040147	0.026349	+	0.18931	0.78612	-0.82371
Gsdma2	4		0.1125	0.15408	0.58876	0.76544		0.87755	0.99994	0.93581	1.2819	0	0	+	0.19987	0.79033	-0.82331
Pstpip2	4		-0.16953	-0.44123	0.15657	0.34229		0.65904	0.99994	0.65375	1.7019	0.0046435	0.029953	+	0.088767	0.60811	-0.82328
Vmn2r60	4		-0.55529	-1.1828	0.00029022	0.0017079	+	0.2369	0.9177	0.26775	0.57129	0.35789	0.64273		0.5678	0.88376	-0.82304
Mecr	4	Yes	-2.5221	-5.6161	0	0	+	1.95e-08	6.94e-07	-1.7002	-3.8057	0	0	+	0.0001414	0.0022781	-0.8219
Hsp90ab1	4		-2.3703	-4.2111	0	0	+	2.54e-05	0.00038948	-1.5484	-2.8165	0	0	+	0.0048548	0.05373	-0.8219
Tubgcp6	4		-1.8825	-4.5356	0	0	+	5.74e-06	0.00010342	-1.061	-2.5755	0	0	+	0.01001	0.10135	-0.8215
Scrib	4		-0.26226	-0.5188	0.042082	0.1349		0.6039	0.99994	0.55923	1.1086	0.016059	0.082834		0.2676	0.80941	-0.82149
Nrf1	4	Yes	-3.2725	-6.2675	0	0	+	3.67e-10	2.3e-08	-2.4512	-4.8444	0	0	+	1.27e-06	3.43e-05	-0.8213
Rbmxl1	4		-1.4339	-3.8281	0	0	+	0.00012913	0.0016686	-0.61267	-1.6449	0.0015962	0.011765	+	0.099988	0.64619	-0.82123
Gm10413	4		-2.5155	-5.2027	0	0	+	1.96e-07	5.22e-06	-1.6968	-3.5679	0	0	+	0.00035984	0.0052315	-0.8187
Man1a	4		-0.32786	-0.84548	0.014559	0.058108		0.39784	0.99994	0.49051	1.2668	0.040631	0.1679		0.20522	0.79213	-0.81837
4930449I24Rik	4		-0.76922	-2.8613	0	0	+	0.0042185	0.036845	0.048663	0.1811	0.83269	0.93382		0.85629	0.9721	-0.817883
Commd5	4		-1.5872	-4.1957	0	0	+	2.72e-05	0.00041413	-0.76933	-2.0373	0.00029022	0.002445	+	0.041624	0.34755	-0.81787
Usp39	4	Yes	-2.8571	-6.3109	0	0	+	2.77e-10	1.81e-08	-2.0395	-4.5216	0	0	+	6.14e-06	0.00013913	-0.8176
Ctdsp1	4		-1.0052	-3.0438	0	0	+	0.0023359	0.022041	-0.18775	-0.57063	0.17447	0.43977		0.56825	0.88376	-0.81745
Ifnl2	4		-0.54724	-1.4273	0.00029022	0.0017079	+	0.15349	0.72366	0.27003	0.70535	0.35213	0.63809		0.48059	0.85492	-0.81727
Cyp2c38	4		-0.9941	-3.1459	0	0	+	0.0016557	0.016154	-0.17696	-0.56223	0.18942	0.46147		0.57396	0.88579	-0.81714
Ube2d1	4		-0.11447	-0.16823	0.30222	0.51898		0.86641	0.99994	0.70246	1.0337	0.0022734	0.016096	+	0.30127	0.81854	-0.81693
Abhd4	4		0.22473	0.27555	0.23851	0.45011		0.78289	0.99994	1.0415	1.2784	0	0	+	0.2011	0.79033	-0.81677
Vmn1r37	4		-0.96651	-3.1266	0	0	+	0.0017686	0.017182	-0.1498	-0.48486	0.23517	0.5169		0.62778	0.90353	-0.81671
Myl12b	4		-1.766	-3.4548	0	0	+	0.00055062	0.0060874	-0.95008	-1.8907	0	0	+	0.058668	0.45934	-0.81592
Eps8	4		-0.4998	-1.6225	0.00062881	0.0035432	+	0.1047	0.55889	0.31591	1.0265	0.2447	0.5272		0.30465	0.8189	-0.81571
Psg19	4		-0.39627	-0.87496	0.0038696	0.018257	+	0.3816	0.99994	0.41935	0.92845	0.091081	0.29189		0.35318	0.82224	-0.81562
Defb36	4		-0.18265	-0.38714	0.13234	0.30621		0.69865	0.99994	0.6328	1.3419	0.0059495	0.036727	+	0.17963	0.77917	-0.81545
Mrgbp	4		-0.78414	-2.6404	0	0	+	0.0082801	0.066876	0.031204	0.10521	0.76289	0.90079		0.91621	0.98528	-0.815344
Anapc5	4	Yes	-2.0967	-4.101	0	0	+	4.11e-05	0.00059705	-1.2816	-2.5275	0	0	+	0.011486	0.11378	-0.8151
Krtap5-2	4		-1.0989	-3.1275	0	0	+	0.0017628	0.017134	-0.28394	-0.81294	0.068056	0.23969		0.41625	0.83839	-0.81496
Fndc3b	4		-0.51411	-1.4184	0.00053207	0.0030496	+	0.15607	0.73117	0.30071	0.83202	0.27803	0.56551		0.4054	0.8348	-0.81482
Abt1	4	Yes	-2.8874	-5.1254	0	0	+	2.97e-07	7.54e-06	-2.073	-3.757	0	0	+	0.00017197	0.0026995	-0.8144
Syndig1	4		-0.1014	-0.19334	0.34812	0.56469		0.84669	0.99994	0.71211	1.3588	0.0018381	0.013319	+	0.1742	0.7745	-0.81351
Dnajc25	4		-0.19586	-0.4346	0.11009	0.26944		0.66385	0.99994	0.61759	1.3712	0.0073522	0.044007	+	0.17032	0.76831	-0.81345
Sh3pxd2a	4		-0.32412	-0.78671	0.01543	0.060704		0.43145	0.99994	0.48932	1.188	0.04126	0.16982		0.23485	0.8004	-0.81344
Fdxr	4	Yes	-4.4495	-6.8969	0	0	+	5.31e-12	6.24e-10	-3.6361	-5.6762	0	0	+	1.38e-08	6.1e-07	-0.8134
Bsdc1	4		-0.11776	-0.28191	0.29143	0.50827		0.77802	0.99994	0.69545	1.6653	0.0027571	0.019205	+	0.095849	0.63553	-0.81321
Cuedc1	4		-0.034772	-0.057157	0.64308	0.79949		0.95442	0.99994	0.77805	1.2791	0.0004837	0.0038911	+	0.20085	0.79033	-0.812822
Gm14548	4		0.031579	0.057953	0.99753	0.99864		0.95379	0.99994	0.84409	1.5502	0.00019348	0.0016743	+	0.12109	0.70281	-0.812511
Gramd1a	4		-0.14106	-0.41647	0.22187	0.42913		0.67707	0.99994	0.67046	1.982	0.0037245	0.024863	+	0.047478	0.3872	-0.81152
Gm1993	4		-2.6102	-5.4905	0	0	+	4.01e-08	1.31e-06	-1.7987	-3.8576	0	0	+	0.0001145	0.0018923	-0.8115
Umps	4	Yes	-0.82607	-3.3249	0	0	+	0.00088441	0.0092814	-0.015521	-0.062585	0.59374	0.81228		0.9501	0.99103	-0.810549
Rae1	4	Yes	-3.5171	-6.5894	0	0	+	4.42e-11	3.85e-09	-2.7069	-5.1074	0	0	+	3.27e-07	1.04e-05	-0.8102
Scaf1	4		-0.12317	-0.26032	0.27421	0.48989		0.79461	0.99994	0.68659	1.4517	0.0030473	0.020847	+	0.14657	0.74143	-0.80976
Gm11237	4		-1.9689	-4.9446	0	0	+	7.63e-07	1.75e-05	-1.1599	-2.9313	0	0	+	0.0033753	0.038746	-0.809
Pdha1	4		0.82079	0.56537	0.0014027	0.007366	+	0.57182	0.99994	1.6296	1.1229	0	0	+	0.26149	0.80854	-0.80881
Vmn1r175	4		-0.73452	-2.7438	0	0	+	0.0060741	0.051089	0.074217	0.2777	0.93581	0.9754		0.78124	0.95151	-0.808737
Tdrd7	4		-0.53133	-1.6304	0.00033859	0.0019886	+	0.10302	0.55262	0.27731	0.8522	0.33172	0.61923		0.3941	0.83316	-0.80864
Lrrc4b	4		-0.034646	-0.067141	0.64342	0.79951		0.94647	0.99994	0.77379	1.5002	0.00053207	0.004234	+	0.13357	0.725	-0.808436
Ddx46	4		-2.3125	-3.9597	0	0	+	7.5e-05	0.0010239	-1.5041	-2.6274	0	0	+	0.0086042	0.088986	-0.8084
Suclg1	4		-0.4056	-1.6079	0.0031924	0.015303	+	0.10785	0.57071	0.40256	1.5969	0.1084	0.32715		0.1103	0.67542	-0.80816
Blcap	4		0.083142	0.16816	0.72584	0.85003		0.86646	0.99994	0.8907	1.8021	9.674e-05	0.00088183	+	0.071523	0.53037	-0.807558
Rer1	4		-1.2375	-3.9447	0	0	+	7.99e-05	0.0010809	-0.43034	-1.3757	0.013979	0.074274		0.16893	0.76831	-0.80716
Rgs22	4		-0.0071817	-0.011467	0.78553	0.88767		0.99085	0.99994	0.79929	1.2764	0.00029022	0.002445	+	0.20182	0.79055	-0.806472
S1pr2	4		-0.13819	-0.23051	0.22956	0.43859		0.81769	0.99994	0.66759	1.1157	0.0037729	0.025113	+	0.26456	0.80941	-0.80578
Tmem196	4		-0.3442	-1.0734	0.010883	0.045317	+	0.28308	0.98639	0.46137	1.4392	0.057754	0.21475		0.15009	0.74623	-0.80557
Usp47	4		-0.46125	-1.1051	0.0011609	0.0061428	+	0.26913	0.97003	0.34286	0.8218	0.19532	0.46867		0.41119	0.83628	-0.80411
Ncapd2	4	Yes	-2.2841	-5.1556	0	0	+	2.53e-07	6.53e-06	-1.4802	-3.3777	0	0	+	0.00073097	0.0099161	-0.8039
Dmap1	4	Yes	-2.7698	-5.5916	0	0	+	2.25e-08	7.78e-07	-1.9662	-3.9916	0	0	+	6.56e-05	0.0011428	-0.8036
Cybrd1	4		-0.21365	-0.64682	0.085276	0.22608		0.51775	0.99994	0.5899	1.7869	0.010593	0.05982		0.07396	0.5439	-0.80355
Mrgpra2a	4		-0.32987	-0.76753	0.013979	0.056182		0.44277	0.99994	0.47354	1.1035	0.050111	0.19485		0.26981	0.80981	-0.80341
Ercc2	4	Yes	-3.1617	-5.9702	0	0	+	2.37e-09	1.12e-07	-2.3586	-4.5388	0	0	+	5.66e-06	0.00012924	-0.8031
Lypd3	4		-0.14232	-0.28369	0.21795	0.42465		0.77665	0.99994	0.66067	1.3175	0.0040147	0.026349	+	0.18767	0.78546	-0.80299
Ctns	4		-0.5239	-1.5825	0.0004837	0.0027809	+	0.11353	0.59064	0.2789	0.843	0.32795	0.61603		0.39923	0.83356	-0.8028
Cd63	4		-0.55893	-1.6061	0.00024185	0.001465	+	0.10826	0.57243	0.2436	0.70032	0.42657	0.69856		0.48373	0.85564	-0.80253
Gltscr1	4		-0.30204	-0.70551	0.021525	0.07945		0.48049	0.99994	0.50044	1.1692	0.035842	0.15361		0.24232	0.80333	-0.80248
Mcm10	4		-2.1685	-4.6972	0	0	+	2.64e-06	5.25e-05	-1.3663	-2.9824	0	0	+	0.0028601	0.033464	-0.8022
Xpo7	4		-1.1235	-3.0226	0	0	+	0.0025059	0.02341	-0.32161	-0.86623	0.046097	0.18408		0.38637	0.83141	-0.80189
Efna5	4		-1.075	-4.1057	0	0	+	4.03e-05	0.00058655	-0.27319	-1.0438	0.076957	0.26103		0.29657	0.81604	-0.80181
M1ap	4		-0.081258	-0.17163	0.42691	0.63887		0.86373	0.99994	0.72004	1.5219	0.0016446	0.012087	+	0.12804	0.71697	-0.801298
Ice2	4		-0.63089	-1.844	4.837e-05	0.00030941	+	0.065183	0.39151	0.1704	0.49822	0.68052	0.86112		0.61833	0.89979	-0.80129
Kif13b	4		-0.42666	-1.2338	0.0021283	0.010654	+	0.21729	0.88193	0.37457	1.0837	0.14458	0.39144		0.27848	0.81317	-0.80123
Myl4	4		-0.32173	-0.9121	0.016059	0.062713		0.36172	0.99994	0.47936	1.3616	0.046967	0.18656		0.17333	0.7729	-0.80109
Ccdc53	4		-1.3461	-3.5636	0	0	+	0.00036583	0.0042299	-0.54513	-1.4475	0.0036277	0.024398	+	0.14774	0.74275	-0.80097
D830030K20Rik	4		-1.6138	-3.4523	0	0	+	0.00055587	0.0061422	-0.81295	-1.7582	0.00019348	0.0016743	+	0.078712	0.567	-0.80085
Poll	4		-0.15665	-0.30562	0.18366	0.3813		0.7599	0.99994	0.64413	1.2573	0.0051756	0.032782	+	0.20863	0.79249	-0.80078
Chst13	4		0.025788	0.051201	0.96846	0.98466		0.95917	0.99994	0.82655	1.6415	0.00024185	0.0020807	+	0.10069	0.64835	-0.800762
Taf7	4		-1.9613	-4.2121	0	0	+	2.53e-05	0.00038809	-1.1607	-2.5121	0	0	+	0.012002	0.11839	-0.8006
Kdelr2	4		-0.18317	-0.39375	0.13147	0.30488		0.69376	0.99994	0.61679	1.3265	0.0074006	0.044258	+	0.18467	0.78379	-0.79996
Ces2h	4		-0.12957	-0.21901	0.25544	0.47013		0.82664	0.99994	0.66984	1.1331	0.0037245	0.024863	+	0.25716	0.80854	-0.79941
Lsm12	4		-2.7957	-6.5194	0	0	+	7.06e-11	5.81e-09	-1.9964	-4.6829	0	0	+	2.83e-06	7.05e-05	-0.7993
Toe1	4	Yes	-2.9381	-3.7433	0	0	+	0.00018162	0.0022688	-2.1388	-2.8642	0	0	+	0.0041809	0.047078	-0.7993
Olfr582	4		-0.41108	-1.4534	0.0028055	0.013621	+	0.14611	0.70135	0.38773	1.3716	0.12871	0.36602		0.17018	0.76831	-0.79881
Col6a6	4		-0.18999	-0.38613	0.12054	0.2871		0.6994	0.99994	0.60857	1.2377	0.0082229	0.048009	+	0.21581	0.79607	-0.79856
Nat14	4		-0.3175	-1.0007	0.017026	0.065623		0.31699	0.99994	0.4809	1.517	0.045758	0.18326		0.12928	0.71865	-0.7984
Timeless	4	Yes	-4.5721	-8.4799	0	0	+	2.25e-17	9.71e-15	-3.7739	-7.0178	0	0	+	2.25e-12	2.63e-10	-0.7982
Scgb2b3	4		-0.14906	-0.40546	0.20161	0.40474		0.68514	0.99994	0.64893	1.7677	0.0049337	0.03155	+	0.077115	0.55956	-0.79799
l7Rn6	4		-0.60985	-1.8276	9.674e-05	0.00060643	+	0.067615	0.40343	0.18782	0.56345	0.61236	0.82384		0.57313	0.88535	-0.79767
Cyp39a1	4		-0.30154	-0.83919	0.021815	0.080392		0.40136	0.99994	0.49585	1.3803	0.037874	0.16012		0.16748	0.76779	-0.79739
Snd1	4		0.038057	0.069562	0.96256	0.98179		0.94454	0.99994	0.83525	1.5273	0.00024185	0.0020807	+	0.12668	0.71339	-0.797193
Csnk2a1	4		0.087348	0.15044	0.70586	0.83881		0.88042	0.99994	0.88454	1.5246	9.674e-05	0.00088183	+	0.12736	0.71491	-0.797192
Pebp1	4		-0.25732	-0.5794	0.045371	0.1431		0.56232	0.99994	0.53984	1.216	0.021476	0.10516		0.224	0.79812	-0.79716
Mageb16	4		-0.4171	-1.2641	0.0025152	0.012354	+	0.20618	0.85854	0.37992	1.1524	0.13761	0.3805		0.24914	0.80413	-0.79702
Ier5	4		-0.15148	-0.29234	0.1958	0.39702		0.77003	0.99994	0.64539	1.2472	0.0051272	0.032485	+	0.21231	0.79273	-0.79687
Olfr1495	4		-0.28606	-0.79104	0.02878	0.10071		0.42892	0.99994	0.51014	1.4121	0.031682	0.14041		0.15791	0.75676	-0.7962
Sppl2c	4		-0.43254	-1.7755	0.0019348	0.0097919	+	0.075818	0.43912	0.36334	1.4941	0.16049	0.41778		0.13514	0.72644	-0.79588
Gm21498	4		-1.6482	-4.4726	0	0	+	7.73e-06	0.00013438	-0.8526	-2.3279	0.00014511	0.0012925	+	0.01992	0.18473	-0.7956
Cplx2	4		0.065867	0.078963	0.81687	0.90581		0.93706	0.99994	0.86117	1.0373	9.674e-05	0.00088183	+	0.2996	0.81737	-0.795303
1700055N04Rik	4		-0.18285	-0.41829	0.132	0.30574		0.67573	0.99994	0.61229	1.4016	0.0077876	0.046039	+	0.16103	0.76029	-0.79514
Psmg3	4	Yes	-3.2849	-5.8577	0	0	+	4.69e-09	2.02e-07	-2.4898	-4.6009	0	0	+	4.21e-06	9.95e-05	-0.7951
Clec4n	4		-0.34606	-0.93044	0.010738	0.044912	+	0.35214	0.99994	0.44889	1.2079	0.066557	0.2361		0.2271	0.79882	-0.79495
Gm428	4		-1.4364	-3.8881	0	0	+	0.00010103	0.0013398	-0.64189	-1.7406	0.0011609	0.0088138	+	0.081746	0.58023	-0.79451
Irf2bp1	4		-0.56896	-1.7904	0.00019348	0.001182	+	0.073387	0.42963	0.22455	0.70714	0.48709	0.74565		0.47948	0.85492	-0.79351
Ctf2	4		-0.14078	-0.21342	0.2225	0.42995		0.831	0.99994	0.65258	0.9896	0.0047403	0.030482	+	0.32237	0.81935	-0.79336
Olfr688	4		-0.29588	-1.0145	0.024233	0.087618		0.31036	0.99994	0.49747	1.7064	0.036858	0.15692		0.087934	0.60497	-0.79335
Utp14a	4		-0.53341	-1.291	0.00029022	0.0017079	+	0.19671	0.83852	0.25985	0.63014	0.38057	0.66257		0.5286	0.86846	-0.79326
Gm21319	4		-1.7924	-4.3196	0	0	+	1.56e-05	0.00025311	-0.99945	-2.4178	0	0	+	0.015615	0.14976	-0.79295
Olfr91	4		-0.00938	-0.012461	0.77353	0.88049		0.99006	0.99994	0.78323	1.041	0.00033859	0.0027734	+	0.29785	0.81606	-0.79261
Cars	4		-3.0646	-5.3348	0	0	+	9.57e-08	2.77e-06	-2.2722	-4.0925	0	0	+	4.27e-05	0.00077245	-0.7924
Nup160	4	Yes	-3.8579	-6.7565	0	0	+	1.41e-11	1.41e-09	-3.0656	-5.4605	0	0	+	4.75e-08	1.88e-06	-0.7923
Stim2	4		-0.17347	-0.47546	0.14975	0.33283		0.63446	0.99994	0.61879	1.6962	0.0072555	0.043516	+	0.089839	0.61257	-0.79226
1700037C18Rik	4		-0.09155	-0.16819	0.38541	0.60159		0.86643	0.99994	0.70033	1.2871	0.0024669	0.017335	+	0.19807	0.79033	-0.79188
Tmem256	4		-0.13278	-0.3009	0.24586	0.45975		0.76349	0.99994	0.65904	1.4939	0.0042082	0.027436	+	0.13521	0.72661	-0.79182
Gm15107	4		-1.5919	-3.4117	0	0	+	0.00064567	0.0070367	-0.80011	-1.7181	0.00019348	0.0016743	+	0.085775	0.59668	-0.79179
Iah1	4		-0.022069	-0.034848	0.70731	0.83953		0.9722	0.99994	0.7697	1.2162	0.00053207	0.004234	+	0.22391	0.79812	-0.791769
Wdr20rt	4		-0.406	-0.79143	0.0031924	0.015303	+	0.42869	0.99994	0.38566	0.7531	0.13099	0.36984		0.45139	0.84773	-0.79166
Gm15299	4		-1.5001	-3.3608	0	0	+	0.0007773	0.0082537	-0.70913	-1.5943	0.0004837	0.0038911	+	0.11087	0.67772	-0.79097
Ubxn6	4		-0.27825	-0.71395	0.031924	0.10868		0.47526	0.99994	0.51265	1.3156	0.03057	0.13659		0.1883	0.78575	-0.7909
Zfp592	4		-0.45264	-1.0622	0.0014027	0.007366	+	0.28816	0.99209	0.33781	0.7935	0.20373	0.47907		0.42749	0.84227	-0.79045
Vmn1r73	4		-0.29688	-0.66062	0.023605	0.085674		0.50885	0.99994	0.49342	1.0995	0.039276	0.16461		0.27154	0.80981	-0.7903
Dhtkd1	4		-0.42309	-0.95319	0.002225	0.011055	+	0.34049	0.99994	0.36717	0.82734	0.15517	0.40908		0.40804	0.83527	-0.79026
Hilpda	4		-0.22214	-0.40249	0.075215	0.20675		0.68733	0.99994	0.56765	1.03	0.014076	0.074596		0.30301	0.8189	-0.78979
Igfl3	4		0.018885	0.039224	0.9304	0.96547		0.96871	0.99994	0.80834	1.6797	0.00029022	0.002445	+	0.093024	0.6242	-0.789455
Usp5	4		-3.2765	-5.3144	0	0	+	1.07e-07	3.04e-06	-2.4876	-4.0864	0	0	+	4.38e-05	0.00079027	-0.7889
Olfr551	4		-0.090008	-0.13826	0.39151	0.60761		0.89004	0.99994	0.69876	1.0741	0.0025636	0.017942	+	0.28279	0.81342	-0.788768
Pim3	4		-0.37954	-0.76977	0.0055142	0.025049	+	0.44143	0.99994	0.40877	0.82937	0.10182	0.31465		0.4069	0.83499	-0.78831
Sp2	4		-0.80432	-3.5008	0	0	+	0.00046388	0.005232	-0.016206	-0.070597	0.59181	0.81118		0.94372	0.98977	-0.788114
Clns1a	4	Yes	-2.5949	-5.4074	0	0	+	6.39e-08	1.95e-06	-1.8068	-3.838	0	0	+	0.00012406	0.0020307	-0.7881
Dgkq	4		-1.0959	-2.5406	0	0	+	0.011065	0.086653	-0.30784	-0.71669	0.052917	0.20222		0.47357	0.85394	-0.78806
Olfr665	4		0.20111	0.22157	0.29065	0.50734		0.82465	0.99994	0.98904	1.09	0	0	+	0.27571	0.81209	-0.78793
Fam129a	4		-0.20931	-0.50838	0.091564	0.23743		0.61119	0.99994	0.57836	1.4073	0.012479	0.068092		0.15933	0.75872	-0.78767
Dock7	4		-1.4567	-4.0438	0	0	+	5.26e-05	0.00074358	-0.66925	-1.8637	0.0010158	0.0078241	+	0.06237	0.47863	-0.78745
Olfr611	4		-0.22023	-0.39954	0.077344	0.21073		0.68949	0.99994	0.56675	1.0302	0.014221	0.075153		0.30292	0.8189	-0.78698
Cln3	4		-0.60728	-2.1194	9.674e-05	0.00060643	+	0.034054	0.23053	0.17944	0.62943	0.644	0.84362		0.52907	0.86874	-0.78672
Sytl3	4		-0.98469	-2.7375	0	0	+	0.0061914	0.051948	-0.19829	-0.5524	0.15812	0.41385		0.58067	0.88746	-0.7864
Lsm3	4	Yes	-2.2811	-4.8132	0	0	+	1.49e-06	3.15e-05	-1.4948	-3.2065	0	0	+	0.0013437	0.017127	-0.7863
Olfr130	4		-0.5951	-2.6724	9.674e-05	0.00060643	+	0.00753	0.061629	0.19096	0.85824	0.60046	0.81645		0.39076	0.83244	-0.78606
Cks1b	4		-2.4827	-5.8578	0	0	+	4.69e-09	2.02e-07	-1.6969	-4.0274	0	0	+	5.64e-05	0.00099735	-0.7858
Tacr3	4		0.015753	0.026862	0.91269	0.95661		0.97857	0.99994	0.80137	1.3675	0.00029022	0.002445	+	0.17145	0.7698	-0.785617
Vmn1r135	4		-1.2346	-2.4431	0	0	+	0.014563	0.11004	-0.44963	-0.89335	0.011319	0.06292		0.37167	0.82589	-0.78497
Olfr453	4		-0.23714	-0.62222	0.061575	0.1794		0.5338	0.99994	0.54771	1.4375	0.018913	0.094126		0.15057	0.7467	-0.78485
Stk32a	4		0.12277	0.23338	0.54697	0.73692		0.81547	0.99994	0.90747	1.7253	9.674e-05	0.00088183	+	0.084474	0.58943	-0.7847
Vmn1r90	4		-0.038076	-0.08008	0.6276	0.79121		0.93617	0.99994	0.74641	1.57	0.0010158	0.0078241	+	0.11641	0.69279	-0.784486
Mapk8ip1	4		-0.028872	-0.047836	0.6721	0.8186		0.96185	0.99994	0.75558	1.2537	0.00072555	0.0056948	+	0.20994	0.79249	-0.784452
Gata5	4		-0.26879	-0.51428	0.03739	0.12293		0.60706	0.99994	0.51544	0.98679	0.029844	0.1346		0.32375	0.81935	-0.78423
Rell1	4		-0.035286	-0.069725	0.64056	0.79834		0.94441	0.99994	0.74882	1.4803	0.0009674	0.0075103	+	0.13881	0.72848	-0.784106
Rnf8	4		-1.0553	-3.3061	0	0	+	0.0009461	0.0098488	-0.27176	-0.85234	0.078214	0.2643		0.39403	0.83316	-0.78354
AU018091	4		-0.17102	-0.38036	0.15396	0.33826		0.70368	0.99994	0.61163	1.3605	0.0078843	0.046439	+	0.17367	0.77312	-0.78265
Stau1	4		-0.48251	-1.1051	0.00087066	0.0047294	+	0.26914	0.97003	0.29998	0.68783	0.27963	0.56659		0.49156	0.85847	-0.78249
Smpd1	4		-0.64119	-2.065	4.837e-05	0.00030941	+	0.038927	0.25737	0.14081	0.45384	0.79244	0.91418		0.64995	0.91092	-0.782
Fndc7	4		-0.58524	-2.0039	0.00014511	0.0009028	+	0.045076	0.29131	0.19642	0.67355	0.57991	0.80415		0.5006	0.86093	-0.78166
H2afj	4		-2.6501	-4.2517	0	0	+	2.12e-05	0.00033228	-1.8686	-3.0862	0	0	+	0.0020272	0.024624	-0.7815
Napb	4		-0.19771	-0.4849	0.10728	0.26471		0.62775	0.99994	0.58379	1.4326	0.011367	0.063172		0.15198	0.74864	-0.7815
Phldb3	4		-0.18356	-0.39595	0.13055	0.30322		0.69214	0.99994	0.5973	1.2944	0.0095772	0.054832		0.19552	0.7892	-0.78086
Gm13287	2		-0.39457	-1.1888	0.046097	0.1447		0.23453	0.91436	0.38608	1.1635	0.26275	0.5478		0.24461	0.80413	-0.78065
Eif5	4	Yes	-3.812	-6.9679	0	0	+	3.22e-12	4.18e-10	-3.0315	-5.6326	0	0	+	1.78e-08	7.65e-07	-0.7805
Sec14l2	4		-0.371	-0.90322	0.0064816	0.028879	+	0.36641	0.99994	0.40841	0.99482	0.10221	0.31542		0.31982	0.81935	-0.77941
Mettl21b	4		-0.18728	-0.38979	0.12504	0.29482		0.69669	0.99994	0.59208	1.2329	0.010254	0.058178		0.2176	0.79611	-0.77936
Kcnk12	4		-0.4052	-1.188	0.0032892	0.015755	+	0.23484	0.91503	0.37411	1.0998	0.14516	0.39249		0.2714	0.80981	-0.77931
Olfr1380	4		-1.1696	-2.9584	0	0	+	0.0030919	0.027987	-0.39031	-0.99263	0.022153	0.10776		0.32089	0.81935	-0.77929
2210016L21Rik	4		0.00053269	0.0009163	0.82717	0.91142		0.99927	1	0.7797	1.3424	0.00043533	0.0035461	+	0.17948	0.77917	-0.779167
Ftl1	4		-1.0681	-2.8986	0	0	+	0.0037481	0.033157	-0.28897	-0.78592	0.064429	0.23045		0.43192	0.84359	-0.77913
Eef1g	4	Yes	-2.1262	-4.3154	0	0	+	1.59e-05	0.00025691	-1.3475	-2.748	0	0	+	0.0059962	0.064701	-0.7787
Sos2	4		-0.54924	-2.1467	0.00029022	0.0017079	+	0.031815	0.21773	0.22931	0.89807	0.47233	0.73432		0.36915	0.82589	-0.77855
Gm8300	4		-1.9621	-4.5789	0	0	+	4.68e-06	8.72e-05	-1.184	-2.7744	0	0	+	0.0055298	0.060361	-0.7781
Psrc1	4		-0.4034	-1.3819	0.003531	0.016883	+	0.16701	0.76389	0.37431	1.285	0.14487	0.39196		0.19879	0.79033	-0.77771
Krtcap2	4		-0.632	-2.4121	4.837e-05	0.00030941	+	0.015859	0.11862	0.14554	0.5561	0.77416	0.9058		0.57815	0.88704	-0.77754
Atxn2	4		-0.51338	-1.2309	0.00058044	0.0032877	+	0.21835	0.88399	0.26409	0.63364	0.36863	0.65293		0.52632	0.86768	-0.77747
Prr32	4		-0.27319	-0.78494	0.034439	0.1151		0.43249	0.99994	0.50407	1.45	0.034198	0.14881		0.14707	0.74275	-0.77726
Rqcd1	4		-2.2368	-5.694	0	0	+	1.24e-08	4.71e-07	-1.4603	-3.7335	0	0	+	0.00018881	0.0029306	-0.7765
Commd8	4		-1.3845	-2.8782	0	0	+	0.0039994	0.035065	-0.60841	-1.2702	0.0016929	0.012376	+	0.20403	0.79213	-0.77609
Vps37c	4		-0.45637	-1.1645	0.0012576	0.0066259	+	0.24424	0.93082	0.31899	0.8167	0.23817	0.51907		0.4141	0.8371	-0.77536
Capn12	4		-0.48173	-1.5761	0.00087066	0.0047294	+	0.115	0.59634	0.29358	0.96401	0.29385	0.58123		0.33504	0.82071	-0.77531
Vmn2r105	4		-0.28086	-0.7069	0.030667	0.10533		0.47963	0.99994	0.49441	1.2447	0.038744	0.1633		0.21326	0.79323	-0.77527
Prcp	4		-0.26077	-0.71728	0.043049	0.13743		0.4732	0.99994	0.5144	1.4162	0.030183	0.13562		0.1567	0.75422	-0.77517
Mfsd2b	4		-0.083509	-0.1521	0.41845	0.63164		0.87911	0.99994	0.69103	1.2593	0.0029022	0.020027	+	0.20792	0.79249	-0.774539
Mag	4		-0.17175	-0.36901	0.1529	0.33725		0.71212	0.99994	0.60259	1.2955	0.0088033	0.050952		0.19515	0.7892	-0.77434
Atg5	4		-0.18419	-0.33799	0.12963	0.30173		0.73537	0.99994	0.58989	1.0832	0.010593	0.05982		0.27873	0.81317	-0.77408
Eif3d	4	Yes	-3.1802	-5.4623	0	0	+	4.7e-08	1.51e-06	-2.4062	-4.2653	0	0	+	2e-05	0.00039118	-0.774
Cadm4	4		-0.12188	-0.28851	0.27818	0.49386		0.77296	0.99994	0.65193	1.5436	0.0047403	0.030482	+	0.12268	0.70451	-0.77381
Nek7	4		-0.088452	-0.15092	0.39823	0.613		0.88004	0.99994	0.68532	1.1733	0.0030473	0.020847	+	0.24068	0.80229	-0.773772
Ndnl2	4		-3.351	-5.6246	0	0	+	1.86e-08	6.66e-07	-2.5773	-4.3973	0	0	+	1.1e-05	0.00023262	-0.7737
Yif1b	4		-0.39224	-1.2831	0.0043049	0.020127	+	0.19944	0.84442	0.3814	1.2499	0.13587	0.37745		0.21135	0.79273	-0.77364
Lactb	4		-0.24964	-0.803	0.050595	0.15487		0.42198	0.99994	0.52354	1.6854	0.026652	0.12385		0.091913	0.62037	-0.77318
Ap2a1	4		-0.26289	-0.91003	0.041743	0.13415		0.36281	0.99994	0.50961	1.7655	0.032118	0.14215		0.077487	0.5613	-0.7725
AI413582	4		-0.098951	-0.16255	0.35678	0.5732		0.87088	0.99994	0.67329	1.1071	0.0036761	0.024635	+	0.26826	0.80941	-0.772241
Krt72	4		-0.24579	-0.59832	0.053497	0.16115		0.54963	0.99994	0.52629	1.2822	0.025975	0.12144		0.19977	0.79033	-0.77208
Nipal1	4		-0.37524	-1.0768	0.0058528	0.02635	+	0.28157	0.9856	0.39668	1.1391	0.11609	0.34251		0.25466	0.80745	-0.77192
Ddx43	4		-0.43511	-1.0802	0.0018864	0.0095894	+	0.28005	0.98347	0.33636	0.83564	0.20615	0.48202		0.40336	0.83386	-0.77147
Smco3	4		-0.4873	-1.5368	0.00082229	0.0045382	+	0.12435	0.6301	0.28416	0.89712	0.31532	0.60361		0.36966	0.82589	-0.77146
Vmn2r83	4		-0.13478	-0.32788	0.23972	0.45145		0.743	0.99994	0.6366	1.55	0.0056109	0.03494	+	0.12114	0.70281	-0.77138
Sos1	4		-1.105	-3.3167	0	0	+	0.00091073	0.0095228	-0.33362	-1.0028	0.040099	0.1667		0.31598	0.81935	-0.77138
Prss35	4		-0.12878	-0.275	0.25791	0.47287		0.78331	0.99994	0.64254	1.3745	0.005224	0.033068	+	0.16928	0.76831	-0.77132
Rhox3h	4		-0.71479	-2.6482	0	0	+	0.0080927	0.065559	0.056504	0.20961	0.86345	0.94816		0.83397	0.96579	-0.771294
Olfr1338	4		-0.46038	-0.99773	0.0011609	0.0061428	+	0.31841	0.99994	0.31087	0.67406	0.25476	0.53888		0.50028	0.86093	-0.77125
Vmn1r44	4		-0.33379	-0.52296	0.013108	0.053263		0.601	0.99994	0.43739	0.68828	0.075167	0.25707		0.49127	0.85847	-0.77118
Olfr292	4		-0.084523	-0.21704	0.41337	0.62659		0.82818	0.99994	0.6865	1.7631	0.0030473	0.020847	+	0.077889	0.56343	-0.771023
Padi1	4		-0.21082	-0.4332	0.089146	0.23314		0.66487	0.99994	0.56013	1.1516	0.015817	0.08177		0.24948	0.80413	-0.77095
Klc3	4		-0.22873	-0.65641	0.068395	0.19293		0.51156	0.99994	0.54216	1.5573	0.020799	0.10221		0.1194	0.69862	-0.77089
Celf1	4		-1.1418	-3.5693	0	0	+	0.000358	0.0041463	-0.37095	-1.1647	0.026942	0.12439		0.24414	0.80413	-0.77085
Mocs1	4		0.12962	0.21781	0.51998	0.71724		0.82758	0.99994	0.90037	1.5132	9.674e-05	0.00088183	+	0.13023	0.71987	-0.77075
Tomm40	4	Yes	-2.5621	-5.2971	0	0	+	1.18e-07	3.3e-06	-1.7918	-3.7512	0	0	+	0.00017597	0.0027519	-0.7703
Krt79	4		-0.36477	-1.0963	0.0076424	0.033482	+	0.27294	0.97444	0.40541	1.2195	0.1054	0.32148		0.22267	0.7977	-0.77018
H2-Ke6	4		-0.14323	-0.2533	0.21592	0.42257		0.80004	0.99994	0.6269	1.1094	0.0064816	0.039447	+	0.26725	0.80941	-0.77013
Slc18a1	4		-0.26684	-0.54467	0.038841	0.12676		0.58598	0.99994	0.5027	1.0282	0.034826	0.1505		0.30386	0.8189	-0.76954
Esp36	4		-0.51317	-1.2029	0.00058044	0.0032877	+	0.22903	0.90472	0.2561	0.60175	0.39131	0.67173		0.54734	0.87521	-0.76927
A230046K03Rik	4		-2.0924	-4.8891	0	0	+	1.01e-06	2.24e-05	-1.3236	-3.1141	0	0	+	0.001845	0.022651	-0.7688
Pus7	4		-1.3343	-3.6336	0	0	+	0.00027952	0.0033365	-0.56635	-1.5462	0.0027571	0.019205	+	0.12205	0.70346	-0.76795
Slc27a6	4		-0.10084	-0.21995	0.34991	0.56644		0.82591	0.99994	0.66573	1.4529	0.003918	0.025937	+	0.14625	0.74139	-0.76657
4930578I06Rik	4		-0.22712	-0.39288	0.069943	0.19588		0.69441	0.99994	0.53901	0.93402	0.021863	0.10665		0.3503	0.82183	-0.76613
Pou3f1	4		0.016026	0.02054	0.91448	0.95766		0.98361	0.99994	0.78196	1.003	0.00033859	0.0027734	+	0.31586	0.81935	-0.765934
Scgb1b2	4		-0.29736	-0.79683	0.023411	0.085121		0.42555	0.99994	0.46849	1.2558	0.053207	0.20276		0.20918	0.79249	-0.76585
Mon1b	4		-0.35556	-1.0895	0.0094805	0.040655	+	0.27591	0.97821	0.41003	1.2566	0.10042	0.31181		0.20888	0.79249	-0.76559
Ino80d	4		-0.2387	-0.60075	0.059737	0.17535		0.548	0.99994	0.5268	1.3263	0.025781	0.12097		0.18476	0.78379	-0.7655
Zzz3	4	Yes	-1.791	-4.1558	0	0	+	3.24e-05	0.0004832	-1.0257	-2.3858	0	0	+	0.017041	0.16109	-0.7653
2900026A02Rik	4		-0.1236	-0.29519	0.27285	0.48865		0.76785	0.99994	0.64164	1.533	0.0052723	0.033333	+	0.12529	0.71022	-0.76524
Adprh	4		-0.016377	-0.022091	0.73701	0.85698		0.98238	0.99994	0.74855	1.0112	0.0009674	0.0075103	+	0.31191	0.81935	-0.764927
Chka	4		-0.64463	-1.9905	4.837e-05	0.00030941	+	0.04654	0.29937	0.12025	0.37154	0.87637	0.95313		0.71024	0.93047	-0.76488
Olfr507	4		-0.7427	-1.8926	0	0	+	0.058417	0.35933	0.022124	0.056434	0.72884	0.88391		0.955	0.9924	-0.764824
Olfr827	4		-0.061554	-0.10753	0.51427	0.71295		0.91437	0.99994	0.70326	1.229	0.0022734	0.016096	+	0.21908	0.7966	-0.764814
Chid1	4		-0.0098635	-0.019256	0.77116	0.87903		0.98464	0.99994	0.75487	1.4744	0.00072555	0.0056948	+	0.14037	0.73195	-0.764734
Tirap	4		-0.68571	-2.5679	4.837e-05	0.00030941	+	0.010233	0.080991	0.078946	0.29573	0.95531	0.98283		0.76743	0.94788	-0.764656
Rnf122	4		-0.24028	-0.63494	0.058383	0.17235		0.52547	0.99994	0.52402	1.3852	0.026458	0.12303		0.166	0.76692	-0.7643
Gtpbp6	4		0.11538	0.19077	0.57507	0.75526		0.84871	0.99994	0.87958	1.4545	9.674e-05	0.00088183	+	0.14581	0.74139	-0.7642
Mc4r	4		0.024024	0.04167	0.95831	0.97939		0.96676	0.99994	0.78818	1.3675	0.00029022	0.002445	+	0.17147	0.7698	-0.764156
Alyref	4	Yes	-3.0846	-5.706	0	0	+	1.16e-08	4.44e-07	-2.3205	-4.3504	0	0	+	1.36e-05	0.00028066	-0.7641
Tbpl2	4		-0.35505	-0.84772	0.0095289	0.040804	+	0.39659	0.99994	0.40881	0.97648	0.10177	0.31464		0.32882	0.81974	-0.76386
D630023F18Rik	4		-0.11123	-0.21915	0.31257	0.52954		0.82654	0.99994	0.65254	1.2862	0.0047403	0.030482	+	0.19838	0.79033	-0.76377
Serpinb9g	4		-0.69697	-2.3467	0	0	+	0.018938	0.13884	0.065913	0.22217	0.90147	0.96216		0.82418	0.96311	-0.762883
Tfb1m	4		-2.3445	-4.9314	0	0	+	8.16e-07	1.86e-05	-1.5819	-3.341	0	0	+	0.00083489	0.011157	-0.7626
Vmn1r173	4		-0.27983	-0.81578	0.031199	0.10661		0.41463	0.99994	0.48205	1.4064	0.045274	0.18196		0.1596	0.75915	-0.76188
Safb	4		-0.48317	-1.6504	0.00082229	0.0045382	+	0.098862	0.5373	0.27853	0.95189	0.32901	0.61724		0.34115	0.82071	-0.7617
Slco3a1	4		-0.20954	-0.62137	0.091177	0.23693		0.53436	0.99994	0.55216	1.6389	0.017849	0.089847		0.10122	0.64872	-0.7617
Alg6	4		-1.1261	-2.0507	0	0	+	0.040297	0.26523	-0.36525	-0.6693	0.028877	0.13112		0.5033	0.86164	-0.76085
Gm14632	4		-3.3698	-6.8128	0	0	+	9.57e-12	1.03e-09	-2.609	-5.3128	0	0	+	1.08e-07	3.89e-06	-0.7608
Tmem178b	4		-0.19846	-0.40256	0.10598	0.26274		0.68728	0.99994	0.56233	1.1415	0.015043	0.078298		0.25366	0.80705	-0.76079
Aldh3a1	4		-0.19219	-0.32682	0.1172	0.28219		0.7438	0.99994	0.56838	0.96674	0.014027	0.074397		0.33367	0.82071	-0.76057
Acot1	4		-0.38565	-1.0602	0.0050788	0.02338	+	0.28904	0.99269	0.37488	1.0314	0.1438	0.39011		0.30235	0.8189	-0.76053
Dlg5	4		-1.9011	-4.2919	0	0	+	1.77e-05	0.0002828	-1.1406	-2.5881	0	0	+	0.0096518	0.098307	-0.7605
Lrrc3b	4		-0.051506	-0.10676	0.56095	0.74627		0.91498	0.99994	0.70858	1.47	0.0019832	0.014251	+	0.14157	0.73495	-0.760086
Rbsn	4		-1.1671	-3.5946	0	0	+	0.0003249	0.0038165	-0.40737	-1.2561	0.017849	0.089847		0.20909	0.79249	-0.75973
Olfr809	4		-0.78153	-2.1814	0	0	+	0.029153	0.20171	-0.021829	-0.061009	0.57323	0.8012		0.95135	0.99128	-0.759701
Cycs	4		-2.5622	-5.0187	0	0	+	5.2e-07	1.25e-05	-1.8025	-3.5658	0	0	+	0.00036275	0.0052702	-0.7597
Acvr1c	4		-0.23639	-0.45975	0.062349	0.18132		0.6457	0.99994	0.52288	1.0176	0.026749	0.12388		0.30889	0.81935	-0.75927
Zfp956	4		-0.057346	-0.11847	0.53342	0.72653		0.9057	0.99994	0.70148	1.4506	0.0023701	0.016758	+	0.14689	0.74268	-0.758826
Jdp2	4		-0.51719	-1.7358	0.0004837	0.0027809	+	0.082606	0.47059	0.24133	0.81171	0.43344	0.70367		0.41696	0.83903	-0.75852
Fech	4		-1.9285	-5.3131	0	0	+	1.08e-07	3.06e-06	-1.17	-3.2385	0	0	+	0.0012017	0.015508	-0.7585
Vmn1r88	4		-0.48888	-1.9513	0.00082229	0.0045382	+	0.051027	0.32269	0.26949	1.0763	0.35344	0.63884		0.28177	0.81317	-0.75837
Sppl2a	4		-0.14718	-0.32234	0.20625	0.41059		0.7472	0.99994	0.61102	1.3394	0.0078843	0.046439	+	0.18043	0.78055	-0.7582
Plekha8	4		-0.15311	-0.49561	0.19184	0.39209		0.62017	0.99994	0.60485	1.9601	0.0085131	0.049397	+	0.049989	0.40281	-0.75796
Zwint	4		-2.4931	-4.0281	0	0	+	5.62e-05	0.00079067	-1.7353	-2.8684	0	0	+	0.0041252	0.046527	-0.7578
Cdx2	4		0.0081292	0.013818	0.86771	0.93219		0.98897	0.99994	0.76553	1.3031	0.00062881	0.004977	+	0.19254	0.78826	-0.757401
Bag4	4		-0.2525	-0.67402	0.048854	0.15111		0.5003	0.99994	0.50485	1.348	0.033956	0.14816		0.17766	0.77909	-0.75735
Mill2	4		-0.027401	-0.060471	0.6796	0.82361		0.95178	0.99994	0.72986	1.6109	0.0014511	0.01085	+	0.10719	0.6657	-0.757261
Chmp5	4		-1.3365	-3.0147	0	0	+	0.0025725	0.023946	-0.57943	-1.3093	0.0024185	0.017013	+	0.19044	0.78801	-0.75707
Gm13285	4		-0.83952	-2.9106	0	0	+	0.0036076	0.032148	-0.082627	-0.28653	0.38677	0.66859		0.77447	0.95028	-0.756893
Olfr495	4		-0.21836	-0.49952	0.079423	0.21472		0.61741	0.99994	0.53851	1.2332	0.021912	0.10674		0.21749	0.79611	-0.75687
1190002N15Rik	4		-0.41231	-0.6205	0.0027087	0.013183	+	0.53493	0.99994	0.34441	0.52224	0.19275	0.46549		0.6015	0.89445	-0.75672
Chl1	4		-0.28115	-0.90777	0.030473	0.10477		0.364	0.99994	0.4753	1.5377	0.048805	0.19106		0.12412	0.70708	-0.75645
Il17a	4		-0.1159	-0.27025	0.29728	0.51444		0.78697	0.99994	0.6405	1.4956	0.0053207	0.033557	+	0.13477	0.72634	-0.7564
Top1mt	4		-0.89708	-2.4855	0	0	+	0.012935	0.099414	-0.14131	-0.39189	0.25244	0.53644		0.69514	0.92618	-0.75577
Kctd21	4		-0.62357	-1.5412	4.837e-05	0.00030941	+	0.12328	0.62621	0.13209	0.32928	0.8278	0.93193		0.74194	0.9411	-0.75566
Olfr1537	4		-0.07644	-0.11887	0.44684	0.65709		0.90538	0.99994	0.67918	1.0583	0.0033375	0.02263	+	0.28993	0.81371	-0.75562
Slc25a37	4		-1.2376	-4.0565	0	0	+	4.98e-05	0.00070923	-0.48205	-1.5813	0.0070136	0.042336	+	0.11381	0.68602	-0.75555
Vmn1r163	3		-1.3486	-2.8778	0	0	+	0.0040049	0.035099	-0.59316	-1.2669	0.0084164	0.048986	+	0.20519	0.79213	-0.75544
Chil3	4		-0.88579	-2.5989	0	0	+	0.0093521	0.074824	-0.13052	-0.38321	0.27479	0.56186		0.70156	0.92794	-0.75527
Scgb2b19	4		-0.22484	-0.59386	0.072216	0.20046		0.5526	0.99994	0.53029	1.401	0.024572	0.117		0.16122	0.76029	-0.75513
Cyp4a32	4		-0.19072	-0.4071	0.11952	0.28576		0.68394	0.99994	0.56386	1.2038	0.01485	0.077643		0.22867	0.79882	-0.75458
Olfr126	4		-0.86934	-3.4917	0	0	+	0.00047995	0.0053926	-0.11516	-0.46311	0.3072	0.59595		0.64328	0.90865	-0.75418
Tyr	4		-0.51336	-1.6391	0.00058044	0.0032877	+	0.1012	0.54582	0.24025	0.76744	0.43664	0.70562		0.44282	0.8459	-0.75361
Canx	4		-1.2849	-4.0882	0	0	+	4.35e-05	0.00062802	-0.53136	-1.6927	0.0040631	0.02665	+	0.090518	0.61566	-0.75354
Prkd2	4		-0.18972	-0.59453	0.12131	0.28857		0.55216	0.99994	0.56378	1.7675	0.01485	0.077643		0.077138	0.55956	-0.7535
Spag16	4		-0.025661	-0.045188	0.68864	0.82933		0.96396	0.99994	0.72783	1.2824	0.0014995	0.011131	+	0.19969	0.79033	-0.753491
Megf8	4		-0.018087	-0.036618	0.72753	0.85088		0.97079	0.99994	0.73531	1.489	0.0013544	0.010145	+	0.13649	0.72752	-0.753397
Gm13212	4		-1.3037	-2.7861	0	0	+	0.0053346	0.045555	-0.55053	-1.1788	0.0032408	0.022018	+	0.23846	0.80124	-0.75317
1810022K09Rik	4		-0.63836	-1.9915	4.837e-05	0.00030941	+	0.046425	0.29872	0.11478	0.35832	0.89717	0.95999		0.7201	0.93338	-0.75314
Phf8	4		-0.6358	-2.1478	4.837e-05	0.00030941	+	0.031734	0.21731	0.11718	0.39726	0.88802	0.95719		0.69118	0.92465	-0.75298
Cdh19	4		-0.023969	-0.05238	0.69687	0.83404		0.95823	0.99994	0.729	1.5954	0.0014995	0.011131	+	0.11063	0.67683	-0.752969
Ncbp2	4	Yes	-3.27	-5.8968	0	0	+	3.71e-09	1.66e-07	-2.518	-4.5859	0	0	+	4.52e-06	0.00010609	-0.752
Gm5132	4		-0.57618	-1.2133	0.00019348	0.001182	+	0.225	0.89675	0.17554	0.37035	0.65899	0.85171		0.71112	0.93061	-0.75172
Spats1	4		0.024877	0.046501	0.96271	0.98185		0.96291	0.99994	0.77651	1.4522	0.0004837	0.0038911	+	0.14644	0.74139	-0.751633
Acadsb	4		-0.28757	-0.82642	0.028055	0.098572		0.40856	0.99994	0.4637	1.334	0.055867	0.20969		0.18221	0.78216	-0.75127
Trpm6	4		-0.17954	-0.39218	0.13819	0.3158		0.69492	0.99994	0.5717	1.2499	0.013447	0.072114		0.21133	0.79273	-0.75124
Gm20823	4		-1.14	-3.2309	0	0	+	0.0012339	0.012444	-0.38898	-1.1052	0.022299	0.10824		0.26909	0.80981	-0.75102
Folh1	4		-0.39863	-1.2858	0.0038212	0.018099	+	0.19851	0.84186	0.35192	1.1383	0.17965	0.44758		0.25498	0.80778	-0.75055
Uqcrb	4	Yes	-2.0921	-4.3055	0	0	+	1.67e-05	0.0002678	-1.3416	-2.7909	0	0	+	0.0052565	0.057682	-0.7505
Zmym4	4		-0.60816	-1.7466	9.674e-05	0.00060643	+	0.080703	0.46128	0.14229	0.40927	0.78664	0.91158		0.68234	0.92167	-0.75045
Ccdc9	4		-0.16351	-0.47415	0.16958	0.36204		0.63539	0.99994	0.58675	1.7026	0.011077	0.061842		0.088643	0.60783	-0.75026
Vmn2r111	4		-0.43439	-1.366	0.0019348	0.0097919	+	0.17193	0.77814	0.31562	0.99396	0.24528	0.52778		0.32024	0.81935	-0.75001
Lalba	4		-0.45689	-1.0113	0.0012576	0.0066259	+	0.31186	0.99994	0.293	0.65034	0.2952	0.58301		0.51548	0.86425	-0.74989
Acly	4		-2.2712	-5.6523	0	0	+	1.58e-08	5.78e-07	-1.5214	-3.8047	0	0	+	0.00014195	0.0022838	-0.7498
Pglyrp2	4		-0.21645	-0.52139	0.082229	0.22055		0.6021	0.99994	0.5333	1.2858	0.023556	0.11323		0.19851	0.79033	-0.74975
Ankrd32	4		-0.29507	-1.2202	0.024717	0.089102		0.22237	0.8921	0.45448	1.8807	0.061962	0.22497		0.06001	0.46606	-0.74955
Psme4	4		-0.60776	-1.6648	9.674e-05	0.00060643	+	0.095951	0.52548	0.14163	0.38839	0.78891	0.91219		0.69773	0.92676	-0.74939
Ccdc107	4		0.043028	0.081524	0.9348	0.96746		0.93503	0.99994	0.7921	1.501	0.00029022	0.002445	+	0.13336	0.72494	-0.749072
Upk3a	4		-0.13335	-0.31637	0.24446	0.45771		0.75172	0.99994	0.61521	1.461	0.0075457	0.044879	+	0.14402	0.73947	-0.74856
Grb10	4		-0.11635	-0.24378	0.29612	0.51333		0.8074	0.99994	0.63213	1.3257	0.0060946	0.037489	+	0.18493	0.78379	-0.74848
Tmem215	4		0.11181	0.1559	0.59195	0.76785		0.87612	0.99994	0.8602	1.2006	9.674e-05	0.00088183	+	0.22991	0.79954	-0.74839
Oas1a	4		-0.1011	-0.23157	0.34889	0.56546		0.81687	0.99994	0.64665	1.483	0.0050305	0.03201	+	0.13808	0.72841	-0.74775
Cend1	4		-0.17808	-0.37867	0.14139	0.32125		0.70493	0.99994	0.56961	1.2118	0.013785	0.07334		0.22558	0.79812	-0.74769
Vwce	4		-0.34355	-1.0663	0.01098	0.045628	+	0.28628	0.98936	0.40373	1.2534	0.10724	0.32537		0.21006	0.79249	-0.74728
Ccdc47	4		-1.0378	-3.7412	0	0	+	0.00018313	0.0022862	-0.2909	-1.0501	0.062881	0.22699		0.29369	0.81539	-0.7469
BC049730	4		-0.19269	-0.48374	0.11604	0.28013		0.62857	0.99994	0.55387	1.3908	0.01751	0.088465		0.1643	0.76366	-0.74656
BC053393	4		-0.065413	-0.085761	0.49676	0.69842		0.93166	0.99994	0.68108	0.89358	0.003144	0.021417	+	0.37155	0.82589	-0.746493
Gabrr3	4		0.095141	0.16426	0.66707	0.81488		0.86953	0.99994	0.84149	1.456	0.00019348	0.0016743	+	0.14541	0.74139	-0.746349
Set	4		-1.1791	-1.5943	0	0	+	0.11087	0.58016	-0.43279	-0.58759	0.013689	0.073051		0.55681	0.87907	-0.74631
Rdh13	4		-0.20686	-0.47021	0.095192	0.24408		0.6382	0.99994	0.53913	1.2256	0.021863	0.10665		0.22033	0.7966	-0.74599
Crx	4		-0.17905	-0.49471	0.1394	0.31768		0.6208	0.99994	0.5667	1.5673	0.014269	0.07539		0.11704	0.69411	-0.74575
Gnat3	4		-0.05081	-0.11809	0.56419	0.74812		0.90599	0.99994	0.69491	1.6166	0.0027571	0.019205	+	0.10597	0.66247	-0.74572
Il11	4		-0.44161	-1.681	0.0016446	0.0084894	+	0.092765	0.51247	0.30398	1.1579	0.26971	0.55632		0.24689	0.80413	-0.74559
Grhpr	4		0.10789	0.15462	0.60883	0.77895		0.87712	0.99994	0.85346	1.2233	0.00019348	0.0016743	+	0.2212	0.7966	-0.74557
Trim34a	4		-0.32541	-0.87696	0.015091	0.059713		0.38051	0.99994	0.42008	1.1325	0.0905	0.2908		0.2574	0.80854	-0.74549
Vmn1r87	4		-0.21446	-0.57412	0.084406	0.22455		0.56589	0.99994	0.53084	1.4218	0.024282	0.11594		0.1551	0.75349	-0.7453
Car3	4		-0.18106	-0.30849	0.13524	0.31098		0.75771	0.99994	0.56413	0.96187	0.014753	0.077235		0.33611	0.82071	-0.74519
Pan3	4		-0.48417	-1.7193	0.00082229	0.0045382	+	0.085552	0.48325	0.26054	0.92573	0.3783	0.66		0.35459	0.82224	-0.74471
Sept5	4		-0.48476	-1.5408	0.00082229	0.0045382	+	0.12336	0.62633	0.25989	0.82654	0.38048	0.66251		0.4085	0.83528	-0.74465
Dis3	4	Yes	-3.7026	-4.6177	0	0	+	3.88e-06	7.45e-05	-2.9581	-3.7145	0	0	+	0.00020361	0.0031273	-0.7445
Pom121	4		-0.7692	-2.2149	0	0	+	0.02677	0.1872	-0.024869	-0.07165	0.56283	0.79616		0.94288	0.9896	-0.744331
Tex43	4		-0.035283	-0.050312	0.64056	0.79834		0.95987	0.99994	0.70898	1.0121	0.0019832	0.014251	+	0.31151	0.81935	-0.744263
Mmp24	4		-0.22153	-0.66966	0.075844	0.20771		0.50307	0.99994	0.52251	1.5814	0.026845	0.12411		0.11378	0.68602	-0.74404
Hpgds	4		-0.060996	-0.14784	0.51659	0.71443		0.88247	0.99994	0.68246	1.6545	0.003144	0.021417	+	0.098035	0.64159	-0.743456
Napg	4		-0.70703	-1.803	0	0	+	0.071395	0.42136	0.036343	0.092775	0.7834	0.90994		0.92608	0.98673	-0.743373
Fancc	4		-0.67373	-2.8024	4.837e-05	0.00030941	+	0.0050729	0.043481	0.069642	0.28992	0.91617	0.96925		0.77188	0.94958	-0.743372
Mipol1	4		-0.18135	-0.42441	0.13471	0.31027		0.67126	0.99994	0.56131	1.3151	0.015623	0.080973		0.18847	0.78575	-0.74266
Cnot2	4		-1.3649	-3.1123	0	0	+	0.0018563	0.0179	-0.6223	-1.4271	0.0014995	0.011131	+	0.15355	0.75001	-0.7426
Gabarap	4		-0.51368	-1.7188	0.00053207	0.0030496	+	0.085645	0.48365	0.22859	0.76611	0.47465	0.73622		0.44361	0.84594	-0.74227
S100a6	4		-0.36825	-0.97312	0.0069653	0.030756	+	0.33049	0.99994	0.37378	0.98854	0.14564	0.39318		0.32289	0.81935	-0.74203
Ahsa2	4		-0.46679	-1.4137	0.0010158	0.005456	+	0.15744	0.73376	0.27513	0.83393	0.33709	0.62351		0.40432	0.83394	-0.74192
Slc43a2	4		-0.22025	-0.74448	0.077295	0.21068		0.45659	0.99994	0.52145	1.7641	0.027184	0.12525		0.077721	0.56246	-0.7417
Tpcn1	4		-0.53184	-1.9202	0.00033859	0.0019886	+	0.054827	0.34126	0.20985	0.75851	0.53497	0.77883		0.44814	0.84727	-0.74169
Nox4	4		-0.026382	-0.06039	0.68453	0.82683		0.95184	0.99994	0.71519	1.6379	0.0017413	0.012694	+	0.10144	0.64929	-0.741572
Capn2	4		-0.2625	-0.6397	0.042033	0.13488		0.52236	0.99994	0.47852	1.1668	0.047596	0.188		0.24331	0.8034	-0.74102
Cttnbp2nl	4		-0.63131	-2.4816	4.837e-05	0.00030941	+	0.01308	0.1003	0.10963	0.43158	0.91855	0.96957		0.66605	0.91592	-0.74094
Acin1	4		-1.3949	-3.2797	0	0	+	0.0010392	0.010679	-0.654	-1.548	0.0010641	0.0081301	+	0.12161	0.703	-0.7409
Olfr23	4		-0.26107	-0.51543	0.042807	0.13681		0.60626	0.99994	0.47953	0.94805	0.046774	0.18596		0.3431	0.82071	-0.7406
Agps	4		0.063015	0.10305	0.83225	0.91414		0.91792	0.99994	0.80352	1.3149	0.00029022	0.002445	+	0.18853	0.78575	-0.740505
Gm4745	4		-0.27616	-0.8309	0.032601	0.11037		0.40603	0.99994	0.46363	1.3955	0.055964	0.20991		0.16288	0.76235	-0.73979
Glra4	4		0.053183	0.09512	0.88024	0.93911		0.92422	0.99994	0.79297	1.4186	0.00029022	0.002445	+	0.15601	0.7536	-0.739787
Pigv	4		-0.62563	-1.1998	4.837e-05	0.00030941	+	0.23022	0.90733	0.11407	0.22031	0.90012	0.96161		0.82563	0.96338	-0.7397
Rgs12	4		-0.11933	-0.29612	0.28611	0.50246		0.76714	0.99994	0.62004	1.5424	0.0071104	0.042733	+	0.12298	0.7046	-0.73937
Afap1l2	4		-0.3305	-0.99525	0.013882	0.055815		0.31961	0.99994	0.40862	1.2317	0.10187	0.31466		0.21806	0.79623	-0.73912
Dkc1	4	Yes	-4.9013	-5.6828	0	0	+	1.33e-08	4.95e-07	-4.1623	-4.7343	0	0	+	2.2e-06	5.6e-05	-0.739
Klk1b3	4		-0.63881	-1.7929	4.837e-05	0.00030941	+	0.072981	0.42823	0.099858	0.2804	0.95816	0.9844		0.77917	0.9511	-0.738668
Mark4	4		-0.20918	-0.57648	0.091709	0.23768		0.56429	0.99994	0.5292	1.4595	0.024862	0.11786		0.14442	0.74033	-0.73838
Pprc1	4		-1.4982	-3.2447	0	0	+	0.0011758	0.011957	-0.75994	-1.6502	0.00033859	0.0027734	+	0.098892	0.64293	-0.73826
Serhl	4		-0.15649	-0.4173	0.18385	0.38146		0.67646	0.99994	0.58154	1.5518	0.011851	0.065368		0.12071	0.70281	-0.73803
Arl6ip1	4		-0.49424	-1.6924	0.00072555	0.0040606	+	0.090567	0.50344	0.24355	0.83504	0.42662	0.69856		0.40369	0.83391	-0.73779
Lhpp	4		0.008909	0.0097751	0.87284	0.93497		0.9922	0.99994	0.74663	0.82001	0.0010158	0.0078241	+	0.41221	0.83631	-0.737721
Phf11b	4		-0.32213	-0.7601	0.015865	0.062062		0.4472	0.99994	0.41544	0.98116	0.094563	0.29948		0.32652	0.81974	-0.73757
Olfr125	4		-0.25884	-0.7624	0.044258	0.14042		0.44582	0.99994	0.47846	1.4097	0.047596	0.188		0.15863	0.75826	-0.7373
Fxr2	4		0.17397	0.27447	0.36258	0.57871		0.78372	0.99994	0.91045	1.4374	9.674e-05	0.00088183	+	0.15061	0.7467	-0.73648
Cspp1	4		-0.51133	-1.4696	0.00058044	0.0032877	+	0.14168	0.68822	0.22481	0.64689	0.48621	0.74518		0.5177	0.86504	-0.73614
Calu	4		-0.5718	-1.9439	0.00019348	0.001182	+	0.051907	0.32717	0.16431	0.55981	0.70311	0.87146		0.57561	0.88668	-0.73611
Kcnc3	4		-0.32786	-0.80586	0.014559	0.058108		0.42032	0.99994	0.40755	1.0034	0.10337	0.31754		0.31568	0.81935	-0.73541
Foxq1	4		-0.36781	-0.96979	0.0070136	0.030956	+	0.33215	0.99994	0.3674	0.969	0.15478	0.40858		0.33255	0.82008	-0.73521
Hdgf	4		-0.59185	-1.5748	9.674e-05	0.00060643	+	0.1153	0.59743	0.14335	0.38229	0.78263	0.9096		0.70225	0.92822	-0.7352
Dstn	4		0.043276	0.079241	0.9333	0.96649		0.93684	0.99994	0.77834	1.4255	0.00043533	0.0035461	+	0.15402	0.75066	-0.735064
9830147E19Rik	4		-0.56709	-1.4339	0.00019348	0.001182	+	0.15159	0.71932	0.16781	0.42449	0.69005	0.86518		0.67121	0.91677	-0.7349
Hdac1	4		-0.72051	-1.7863	0	0	+	0.074057	0.43189	0.014384	0.035704	0.70088	0.87115		0.97152	0.99482	-0.734894
Stxbp5l	4		-0.33217	-1.178	0.013495	0.054556		0.2388	0.92056	0.4027	1.4291	0.1084	0.32715		0.15297	0.74939	-0.73487
Nup50	4		-0.69094	-2.1252	0	0	+	0.033573	0.22795	0.043352	0.13343	0.81358	0.92591		0.89386	0.98104	-0.734292
Scaf8	4		-0.20046	-0.44667	0.10293	0.25738		0.65511	0.99994	0.53348	1.1901	0.023411	0.11258		0.23402	0.8004	-0.73394
Tuba1b	4		-4.1087	-6.4495	0	0	+	1.12e-10	8.46e-09	-3.3749	-5.3852	0	0	+	7.24e-08	2.75e-06	-0.7338
Acot12	4		-0.016138	-0.029025	0.73793	0.8575		0.97684	0.99994	0.71753	1.2915	0.0016929	0.012376	+	0.19653	0.78977	-0.733668
Trpc4	4		0.12624	0.17647	0.53449	0.72726		0.85993	0.99994	0.85958	1.2026	9.674e-05	0.00088183	+	0.22912	0.79882	-0.73334
Mypop	4		-0.039506	-0.075274	0.61996	0.78575		0.94	0.99994	0.69383	1.3234	0.0029022	0.020027	+	0.18572	0.78379	-0.733336
Myd88	4		-0.40227	-1.2711	0.0036761	0.017548	+	0.20371	0.85395	0.33092	1.0463	0.21563	0.49287		0.29541	0.81604	-0.73319
Lin7c	4		-0.47423	-1.7257	0.00087066	0.0047294	+	0.084408	0.47803	0.25894	0.94307	0.38299	0.66515		0.34564	0.82096	-0.73317
Brca2	4		-1.0703	-3.5488	0	0	+	0.00038692	0.0044317	-0.33738	-1.1212	0.038889	0.16365		0.2622	0.80883	-0.73292
Pts	4		-0.30079	-0.9579	0.02196	0.080783		0.33812	0.99994	0.43213	1.3769	0.079665	0.26707		0.16854	0.76831	-0.73292
Mtmr6	4		-0.85681	-3.0636	0	0	+	0.0021872	0.020761	-0.12403	-0.44554	0.28867	0.57606		0.65593	0.91351	-0.73278
Emc1	4		-2.9765	-4.5482	0	0	+	5.41e-06	9.86e-05	-2.2439	-3.4665	0	0	+	0.00052734	0.0074114	-0.7326
Uggt1	4		-1.3047	-3.6122	0	0	+	0.0003036	0.0035969	-0.57227	-1.5892	0.0024185	0.017013	+	0.11201	0.68113	-0.73243
Cacng6	4		-0.15558	-0.46817	0.18574	0.38365		0.63966	0.99994	0.57666	1.7355	0.012673	0.06873		0.082646	0.58348	-0.73224
Stambp	4		-0.27603	-0.65003	0.032746	0.11082		0.51567	0.99994	0.45618	1.0749	0.060753	0.22179		0.28243	0.81329	-0.73221
Nsmce1	4		-3.0272	-6.2226	0	0	+	4.89e-10	2.94e-08	-2.2953	-4.7842	0	0	+	1.72e-06	4.46e-05	-0.7319
Tmem167	4		-0.74492	-2.4284	0	0	+	0.015165	0.11414	-0.013075	-0.042656	0.60221	0.81752		0.96598	0.99408	-0.731845
Krt27	4		-0.17782	-0.34891	0.14187	0.32178		0.72716	0.99994	0.55307	1.0877	0.017607	0.088867		0.27675	0.81294	-0.73089
Mroh6	4		-0.39297	-1.2516	0.0043049	0.020127	+	0.21071	0.86843	0.33784	1.0764	0.20369	0.47907		0.28176	0.81317	-0.73081
Dmrt2	4		-0.19207	-0.48662	0.11735	0.28222		0.62653	0.99994	0.53829	1.3656	0.02196	0.10692		0.17206	0.77077	-0.73036
Smtnl1	4		-0.27124	-0.4403	0.03531	0.11717		0.65972	0.99994	0.45886	0.74512	0.058769	0.21693		0.4562	0.84896	-0.7301
Olfr1356	4		-0.10138	-0.22263	0.34817	0.56473		0.82382	0.99994	0.62853	1.3812	0.0064332	0.039268	+	0.16722	0.76779	-0.72991
Pi4k2a	4		-0.45137	-1.4467	0.0014995	0.0078421	+	0.14797	0.70699	0.27854	0.89417	0.32901	0.61724		0.37123	0.82589	-0.72991
Asb12	4		-0.045191	-0.07494	0.59142	0.76759		0.94026	0.99994	0.68467	1.1361	0.0030473	0.020847	+	0.2559	0.80854	-0.729861
Vmn2r51	4		-0.79638	-2.205	0	0	+	0.027453	0.19116	-0.066606	-0.18502	0.43011	0.7011		0.85321	0.97155	-0.729774
Musk	4		-0.05859	-0.1083	0.52767	0.72239		0.91376	0.99994	0.67115	1.2412	0.0037245	0.024863	+	0.21453	0.79476	-0.72974
Cd200r2	4		-0.34906	-1.3342	0.010448	0.043992	+	0.18213	0.80354	0.38049	1.4547	0.13698	0.37932		0.14576	0.74139	-0.72955
Gm13288	4		-0.55945	-1.0745	0.00024185	0.001465	+	0.2826	0.98624	0.17001	0.32713	0.68192	0.86176		0.74357	0.94118	-0.72946
Mycbp2	4		-0.42997	-1.2899	0.0020315	0.010216	+	0.19707	0.83908	0.29933	0.89871	0.28108	0.56792		0.36881	0.82589	-0.7293
Nol10	4	Yes	-3.7333	-6.5029	0	0	+	7.88e-11	6.41e-09	-3.004	-5.3145	0	0	+	1.07e-07	3.87e-06	-0.7293
Suz12	4		-0.96134	-3.1582	0	0	+	0.0015875	0.015533	-0.23234	-0.76402	0.11599	0.34251		0.44486	0.84632	-0.729
Fanci	4		-0.72984	-2.9431	0	0	+	0.0032498	0.029218	-0.00088999	-0.0035927	0.64874	0.84602		0.99713	0.99934	-0.72895
Olfr170	4		-0.46643	-1.522	0.0010641	0.0056848	+	0.12802	0.64177	0.26238	0.85674	0.37375	0.65709		0.39159	0.83244	-0.72881
Mycn	4		-0.295	-0.93001	0.024717	0.089102		0.35236	0.99994	0.4337	1.3679	0.078359	0.26462		0.17134	0.7698	-0.7287
Slc39a9	4		-0.9078	-3.6393	0	0	+	0.00027341	0.0032711	-0.17922	-0.71931	0.18622	0.45665		0.47195	0.8539	-0.72858
Vmn1r125	3		-0.74361	-1.9654	4.837e-05	0.00030941	+	0.049368	0.31394	-0.015072	-0.039916	0.65087	0.84768		0.96816	0.99454	-0.728538
Cnnm2	4		-0.15367	-0.49876	0.19043	0.39019		0.61795	0.99994	0.57464	1.8657	0.013205	0.071279		0.062078	0.47747	-0.72831
Stam2	4		-0.22297	-0.45245	0.074103	0.2044		0.65094	0.99994	0.50497	1.0249	0.033907	0.14802		0.30541	0.81894	-0.72794
Erlin2	4		-0.22531	-0.67872	0.071733	0.19935		0.49731	0.99994	0.50259	1.5152	0.034923	0.15086		0.12971	0.71921	-0.7279
Peli1	4		-0.23989	-0.84925	0.058769	0.1731		0.39574	0.99994	0.488	1.7285	0.041985	0.17202		0.083901	0.58739	-0.72789
Olfr1061	4		-0.10569	-0.18366	0.33279	0.54895		0.85428	0.99994	0.62189	1.0843	0.0071104	0.042733	+	0.27825	0.81317	-0.72758
Lppr4	4		-0.23353	-0.82067	0.064767	0.18641		0.41183	0.99994	0.49369	1.7358	0.039131	0.16426		0.082604	0.58348	-0.72722
Ankef1	4		-0.19978	-0.51627	0.10424	0.26011		0.60567	0.99994	0.52725	1.3635	0.025684	0.12076		0.17272	0.77254	-0.72703
Sycp3	4		-0.33796	-0.95693	0.012044	0.049434	+	0.3386	0.99994	0.38893	1.1032	0.12678	0.36282		0.26996	0.80981	-0.72689
Zan	4		0.13305	0.19487	0.50566	0.70545		0.8455	0.99994	0.85967	1.2593	9.674e-05	0.00088183	+	0.20794	0.79249	-0.72662
Hdac9	4		-0.17387	-0.51677	0.14903	0.33172		0.60532	0.99994	0.55234	1.6421	0.017849	0.089847		0.10056	0.64823	-0.72621
Ell	4		-0.87866	-3.2682	0	0	+	0.0010823	0.011082	-0.15295	-0.56979	0.22995	0.5102		0.56882	0.88376	-0.72571
Cyp3a41a	4		-0.83092	-2.8392	0	0	+	0.0045231	0.039175	-0.10532	-0.36014	0.32974	0.61787		0.71874	0.93324	-0.7256
Dnaaf3	4		-0.49474	-1.6316	0.00072555	0.0040606	+	0.10277	0.55159	0.23079	0.76205	0.46827	0.73127		0.44603	0.84647	-0.72553
Nenf	4		-0.36363	-1.092	0.0079327	0.034585	+	0.27484	0.97633	0.36179	1.0871	0.16281	0.4218		0.277	0.81317	-0.72542
Klk1b27	4		-0.48607	-1.6621	0.00082229	0.0045382	+	0.096494	0.52789	0.23929	0.81845	0.43973	0.70885		0.4131	0.83648	-0.72536
Ncor2	4		-0.52688	-1.2578	0.00038696	0.0022548	+	0.20845	0.86284	0.19814	0.47314	0.57343	0.80123		0.63611	0.90648	-0.72502
Arpc5	4		-1.1577	-3.6222	0	0	+	0.00029207	0.0034743	-0.43274	-1.3545	0.013689	0.073051		0.17558	0.77613	-0.72496
Pigyl	4		-0.93811	-3.5599	0	0	+	0.00037107	0.0042785	-0.21318	-0.81085	0.13902	0.38269		0.41745	0.83919	-0.72493
Fam134c	4		0.062611	0.14143	0.83409	0.91509		0.88753	0.99994	0.78735	1.7795	0.00029022	0.002445	+	0.07516	0.55065	-0.724739
Fktn	4		0.034407	0.070973	0.9822	0.99073		0.94342	0.99994	0.75886	1.5657	0.00072555	0.0056948	+	0.11741	0.69441	-0.724453
Palb2	4		-1.3158	-3.3693	0	0	+	0.00075352	0.0080342	-0.59141	-1.5227	0.0020315	0.014548	+	0.12785	0.71647	-0.72439
Rsf1	4		-0.17995	-0.45325	0.13752	0.31463		0.65037	0.99994	0.54426	1.3713	0.01988	0.098067		0.17027	0.76831	-0.72421
Chil6	4		-0.41012	-0.69623	0.0029506	0.014272	+	0.48628	0.99994	0.31408	0.53362	0.24804	0.53079		0.5936	0.89113	-0.7242
Sharpin	4		-0.43785	-1.2308	0.0017897	0.0091494	+	0.21841	0.88399	0.28602	0.8054	0.31131	0.5994		0.42059	0.83931	-0.72387
Dctn1	4		-1.7484	-4.3262	0	0	+	1.52e-05	0.00024672	-1.0247	-2.5584	0	0	+	0.010516	0.10545	-0.7237
Ltb4r2	4		-0.10453	-0.24913	0.33622	0.55259		0.80326	0.99994	0.61912	1.4763	0.0072071	0.043239	+	0.13987	0.72983	-0.72365
Emc2	4		-1.9088	-3.8304	0	0	+	0.00012791	0.0016559	-1.1852	-2.4048	0	0	+	0.016181	0.1543	-0.7236
Gm5483	4		-0.465	-1.3545	0.0010641	0.0056848	+	0.17556	0.78716	0.25828	0.75271	0.38512	0.66697		0.45163	0.84773	-0.72328
Cygb	4		-0.12655	-0.31935	0.26449	0.4799		0.74946	0.99994	0.59648	1.5059	0.0095772	0.054832		0.13209	0.72227	-0.72303
Hpn	4		-0.28246	-0.84207	0.029989	0.10364		0.39975	0.99994	0.44048	1.316	0.072748	0.25113		0.18816	0.78575	-0.72294
Gm13283	4		-1.132	-3.1872	0	0	+	0.0014367	0.014205	-0.40911	-1.1575	0.017365	0.087882		0.24706	0.80413	-0.72289
Gm8898	4		-1.7248	-3.3672	0	0	+	0.00075932	0.0080918	-1.002	-1.969	0	0	+	0.04895	0.39671	-0.7228
Bzw2	4		-0.10569	-0.2601	0.33274	0.54891		0.79478	0.99994	0.61665	1.5191	0.0074006	0.044258	+	0.12875	0.71823	-0.72234
Lrch1	4		-0.22193	-0.69539	0.075651	0.20753		0.48681	0.99994	0.50029	1.5696	0.03589	0.15378		0.11652	0.693	-0.72222
Xrcc2	4		-2.533	-5.143	0	0	+	2.7e-07	6.92e-06	-1.811	-3.733	0	0	+	0.0001892	0.0029344	-0.722
Rfc1	4		-3.1105	-4.7312	0	0	+	2.23e-06	4.52e-05	-2.3886	-3.7048	0	0	+	0.00021159	0.0032426	-0.7219
Acot6	4		-0.10649	-0.19509	0.32998	0.54646		0.84532	0.99994	0.61532	1.1274	0.0075457	0.044879	+	0.25957	0.80854	-0.72181
Ube2t	4		-0.85177	-2.9634	0	0	+	0.0030427	0.027614	-0.13014	-0.45483	0.27537	0.56238		0.64923	0.91064	-0.72163
4933427G17Rik	4		-0.23004	-0.60531	0.067137	0.19027		0.54497	0.99994	0.4915	1.2947	0.040195	0.16687		0.19543	0.7892	-0.72154
Snca	4		-0.27059	-0.84924	0.036181	0.1197		0.39575	0.99994	0.45092	1.4155	0.064525	0.23064		0.15692	0.75486	-0.72151
Rps6ka4	4		-0.4559	-1.7896	0.0012576	0.0066259	+	0.073511	0.4298	0.2654	1.0422	0.36442	0.6487		0.29732	0.81604	-0.7213
Rrbp1	4		-0.45124	-2.0045	0.0014995	0.0078421	+	0.045012	0.29117	0.26992	1.2016	0.35262	0.63823		0.22952	0.79894	-0.72116
AY761184	4		-1.0771	-3.8126	0	0	+	0.00013752	0.0017659	-0.35603	-1.2686	0.031634	0.14025		0.2046	0.79213	-0.72107
Lcp1	4		0.18812	0.24134	0.32272	0.53994		0.80929	0.99994	0.90912	1.1668	9.674e-05	0.00088183	+	0.24327	0.8034	-0.721
Akt1s1	4		-0.16631	-0.43867	0.1631	0.35235		0.6609	0.99994	0.55421	1.4625	0.017365	0.087882		0.1436	0.73852	-0.72052
Sdc1	4		-0.36599	-1.1544	0.0074006	0.032553	+	0.24833	0.93671	0.35449	1.1186	0.17515	0.44089		0.26329	0.80918	-0.72048
Olfr357	4		0.001302	0.0020747	0.8309	0.91356		0.99834	1	0.72163	1.1504	0.0015962	0.011765	+	0.24996	0.80413	-0.720328
Rbm44	4		-0.31085	-0.71959	0.018719	0.070931		0.47178	0.99994	0.40943	0.95215	0.10114	0.31335		0.34102	0.82071	-0.72028
Vmn2r22	4		-0.15889	-0.26318	0.17882	0.37491		0.79241	0.99994	0.56125	0.9301	0.015623	0.080973		0.35232	0.82224	-0.72014
Ikbkap	4		-2.9594	-6.2738	0	0	+	3.52e-10	2.21e-08	-2.2395	-4.7956	0	0	+	1.62e-06	4.24e-05	-0.7199
Olfr767	4		-0.55807	-2.5698	0.00029022	0.0017079	+	0.010174	0.080575	0.16166	0.74531	0.71186	0.87559		0.45609	0.84896	-0.71973
Stat5a	4		-0.27471	-0.76852	0.033375	0.11243		0.44218	0.99994	0.44501	1.2456	0.068879	0.24164		0.21293	0.79273	-0.71972
Nckap1	4		-2.5352	-4.904	0	0	+	9.39e-07	2.1e-05	-1.816	-3.531	0	0	+	0.00041393	0.0059635	-0.7192
Ap3b2	4		-0.19338	-0.72889	0.11493	0.27832		0.46607	0.99994	0.52571	1.9821	0.025975	0.12144		0.047467	0.3872	-0.71909
Vmn1r63	4		-0.52202	-1.3832	0.0004837	0.0027809	+	0.16661	0.76328	0.19702	0.52216	0.57773	0.80266		0.60156	0.89446	-0.71904
Gabpb1	4		-1.2552	-3.6755	0	0	+	0.00023736	0.0028865	-0.53632	-1.5717	0.003918	0.025937	+	0.11602	0.69261	-0.71888
Sox18	4		-0.26252	-0.71041	0.041985	0.13476		0.47745	0.99994	0.45629	1.2374	0.060704	0.22173		0.21594	0.79607	-0.71881
Tssk3	4		-0.33755	-0.82143	0.012238	0.050109		0.4114	0.99994	0.38055	0.92715	0.13684	0.37912		0.35385	0.82224	-0.7181
Gm14393	4		-2.0618	-4.4794	0	0	+	7.49e-06	0.00013076	-1.3442	-2.9554	0	0	+	0.0031228	0.036209	-0.7176
Epb4.1	4		-0.070245	-0.16821	0.4749	0.68109		0.86641	0.99994	0.64725	1.5503	0.0049821	0.03182	+	0.12107	0.70281	-0.717495
Slc17a6	4		-0.18027	-0.4989	0.13694	0.31389		0.61785	0.99994	0.53717	1.4875	0.022589	0.10944		0.13689	0.72752	-0.71744
Cdk5	4		0.20125	0.35145	0.29036	0.50718		0.72525	0.99994	0.9186	1.6052	4.837e-05	0.00045167	+	0.10846	0.67052	-0.71735
Hax1	4		-0.5974	-1.9437	9.674e-05	0.00060643	+	0.051931	0.32722	0.11975	0.3899	0.87864	0.95401		0.69661	0.92618	-0.71715
Yes1	4		-0.37511	-1.1785	0.0058528	0.02635	+	0.23862	0.92056	0.34179	1.0744	0.19735	0.47189		0.28263	0.81342	-0.7169
Srp19	4		-3.1233	-5.6117	0	0	+	2e-08	7.1e-07	-2.4064	-4.354	0	0	+	1.34e-05	0.0002771	-0.7169
Ctdspl2	4		-0.99078	-2.2087	0	0	+	0.027196	0.18957	-0.27405	-0.613	0.076328	0.25962		0.53988	0.87138	-0.71673
Zik1	4		-0.031623	-0.080647	0.65793	0.80863		0.93572	0.99994	0.68501	1.7477	0.0030473	0.020847	+	0.080519	0.57441	-0.716633
Snx15	4		-0.164	-0.32734	0.16833	0.36006		0.74341	0.99994	0.55238	1.1028	0.017849	0.089847		0.27011	0.80981	-0.71638
Slx1b	4		-0.79988	-2.5985	0	0	+	0.009362	0.074874	-0.0836	-0.2723	0.38391	0.66563		0.78539	0.95233	-0.71628
3425401B19Rik	4		-0.085427	-0.2118	0.41042	0.62394		0.83227	0.99994	0.6307	1.5649	0.006143	0.037719	+	0.1176	0.69464	-0.716127
Vmn1r68	4		-0.022552	-0.052901	0.7046	0.83824		0.95781	0.99994	0.69349	1.6275	0.0029022	0.020027	+	0.10363	0.65439	-0.716042
Gtf3c3	4	Yes	-2.1816	-3.62	0	0	+	0.0002946	0.0035003	-1.4658	-2.4673	0	0	+	0.013614	0.13321	-0.7158
Snapc3	4	Yes	-1.855	-3.9097	0	0	+	9.24e-05	0.0012326	-1.1396	-2.4129	0	0	+	0.015825	0.15147	-0.7154
Clec4a2	4		-0.23395	-0.68913	0.064332	0.18547		0.49074	0.99994	0.48126	1.4187	0.045613	0.18286		0.15598	0.7536	-0.71521
A530064D06Rik	4		-0.084304	-0.20175	0.41439	0.62727		0.84011	0.99994	0.63069	1.5098	0.006143	0.037719	+	0.13108	0.72061	-0.714994
Lyrm1	4		-0.11593	-0.19491	0.29728	0.51444		0.84546	0.99994	0.59872	1.0072	0.0094805	0.05446		0.31385	0.81935	-0.71465
Tmem230	4		-0.38687	-1.3409	0.0048854	0.022565	+	0.17995	0.79767	0.32712	1.1345	0.22284	0.50141		0.25659	0.80854	-0.71399
Clhc1	4		-0.177	-0.54061	0.14313	0.32353		0.58878	0.99994	0.53692	1.6409	0.022589	0.10944		0.10083	0.64835	-0.71392
Vps41	4		-0.95409	-2.6281	0	0	+	0.0085861	0.069151	-0.24051	-0.66485	0.1069	0.32462		0.50615	0.86177	-0.71358
Ces4a	4		-0.22259	-0.60952	0.074635	0.20557		0.54218	0.99994	0.49046	1.3434	0.040631	0.1679		0.17914	0.77917	-0.71305
Glmp	4		-0.40803	-1.0063	0.0030473	0.014675	+	0.31429	0.99994	0.30453	0.75134	0.26816	0.55434		0.45245	0.84789	-0.71256
Skp1a	4	Yes	-2.5866	-4.5302	0	0	+	5.89e-06	0.00010593	-1.8744	-3.3505	0	0	+	0.00080668	0.010822	-0.7122
Orai3	4		-0.13266	-0.35233	0.2463	0.46031		0.72459	0.99994	0.57942	1.5394	0.012189	0.066737		0.12372	0.70616	-0.71208
Ppip5k1	4		-0.041151	-0.10441	0.61144	0.78045		0.91684	0.99994	0.67016	1.7009	0.0037245	0.024863	+	0.088969	0.60926	-0.711311
Syncrip	4		-0.40695	-0.65306	0.0030957	0.014877	+	0.51372	0.99994	0.3043	0.48945	0.26889	0.55518		0.62452	0.90205	-0.71125
Ssbp3	4		-0.14491	-0.36501	0.21201	0.41787		0.71511	0.99994	0.56631	1.4275	0.014366	0.075765		0.15342	0.7498	-0.71122
Me2	4		-0.12494	-0.36541	0.26894	0.48534		0.7148	0.99994	0.58554	1.7134	0.011222	0.062567		0.086636	0.59933	-0.71048
Cox6b1	4		-0.044763	-0.070195	0.59311	0.76854		0.94404	0.99994	0.66565	1.0443	0.003918	0.025937	+	0.29637	0.81604	-0.710413
Prmt3	4		-0.28994	-0.98671	0.026652	0.094479		0.32379	0.99994	0.42036	1.4315	0.090258	0.29043		0.1523	0.74898	-0.7103
Zfp59	4		-0.31758	-1.294	0.017026	0.065623		0.19566	0.8357	0.39218	1.5986	0.12194	0.35328		0.10991	0.67435	-0.70976
Duox2	4		-0.14342	-0.38148	0.21539	0.42189		0.70284	0.99994	0.56613	1.5074	0.014414	0.075982		0.1317	0.72165	-0.70955
Fancm	4		-0.81843	-2.6664	0	0	+	0.0076662	0.062546	-0.10901	-0.35535	0.32127	0.60982		0.72232	0.93415	-0.70942
Unc13a	4		-0.21875	-0.49411	0.078698	0.21321		0.62123	0.99994	0.49065	1.1103	0.040534	0.16777		0.26686	0.80941	-0.7094
A230065H16Rik	4		-0.044212	-0.10829	0.59582	0.77012		0.91376	0.99994	0.66513	1.6295	0.0039663	0.02619	+	0.1032	0.65345	-0.709342
Gm4307	4		-1.488	-3.7666	0	0	+	0.00016549	0.0020885	-0.77886	-1.9793	0.00029022	0.002445	+	0.047777	0.38918	-0.70914
Wdr70	4		-2.9678	-4.3936	0	0	+	1.11e-05	0.00018617	-2.2589	-3.3613	0	0	+	0.00077573	0.010459	-0.7089
Sod2	4		-0.43688	-0.88888	0.0018381	0.0093827	+	0.37407	0.99994	0.27198	0.55353	0.34633	0.63268		0.5799	0.88721	-0.70886
Stil	4		-1.2084	-3.9691	0	0	+	7.21e-05	0.00098693	-0.50005	-1.6446	0.0055625	0.034722	+	0.10006	0.6464	-0.70835
Polr2h	4	Yes	-3.7636	-6.0146	0	0	+	1.8e-09	8.9e-08	-3.0553	-4.915	0	0	+	8.88e-07	2.46e-05	-0.7083
Nlrp9a	4		-0.038158	-0.072917	0.62707	0.79092		0.94187	0.99994	0.66996	1.2806	0.0037245	0.024863	+	0.20033	0.79033	-0.708118
Olfr727	4		-0.34921	-0.75622	0.010448	0.043992	+	0.44952	0.99994	0.35874	0.78092	0.16712	0.42861		0.43485	0.84431	-0.70795
5530400C23Rik	4		-0.36349	-1.2234	0.0079327	0.034585	+	0.2212	0.89007	0.34431	1.1606	0.1928	0.46549		0.2458	0.80413	-0.7078
Slc6a5	4		0.032038	0.049003	0.99482	0.99762		0.96092	0.99994	0.7398	1.1324	0.0012092	0.0091441	+	0.25746	0.80854	-0.707762
Trim35	4		0.042048	0.093	0.93968	0.97023		0.9259	0.99994	0.74973	1.6586	0.0009674	0.0075103	+	0.097205	0.64021	-0.707682
Sfr1	4		-0.50618	-2.02	0.00058044	0.0032877	+	0.04338	0.28228	0.2014	0.80551	0.56409	0.79631		0.42052	0.83931	-0.70758
Ostc	4		-2.1343	-4.6397	0	0	+	3.49e-06	6.75e-05	-1.4272	-3.1184	0	0	+	0.0018186	0.022366	-0.7071
Zfp282	4		-0.47836	-1.4622	0.00087066	0.0047294	+	0.1437	0.69493	0.22855	0.69941	0.47475	0.73622		0.48429	0.85582	-0.70691
Siglece	4		-0.20363	-0.52996	0.099255	0.25122		0.59614	0.99994	0.50293	1.3091	0.03473	0.15024		0.19049	0.78801	-0.70656
Krtap16-3	4		-0.42243	-1.5032	0.0023218	0.011505	+	0.1328	0.65911	0.28402	1.0109	0.31566	0.60398		0.31208	0.81935	-0.70645
Ehmt2	4		-0.87893	-2.5993	0	0	+	0.0093409	0.074792	-0.17251	-0.51152	0.19759	0.47231		0.60899	0.8973	-0.70642
Sec14l5	4		-0.4451	-0.92717	0.0016446	0.0084894	+	0.35384	0.99994	0.26099	0.54419	0.37719	0.65967		0.58631	0.88915	-0.70609
Adcy6	4		-0.81201	-2.428	0	0	+	0.015181	0.11421	-0.10594	-0.31755	0.32834	0.61659		0.75082	0.94267	-0.70607
Impdh2	4	Yes	-1.7456	-3.9371	0	0	+	8.25e-05	0.0011135	-1.0396	-2.3584	0	0	+	0.018355	0.17226	-0.706
Dap	4		-0.19035	-0.57578	0.12025	0.28683		0.56477	0.99994	0.51554	1.56	0.029844	0.1346		0.11877	0.6965	-0.70589
Psg27	4		-0.06478	-0.15891	0.49913	0.7004		0.87374	0.99994	0.64073	1.5723	0.0053207	0.033557	+	0.11589	0.69227	-0.70551
Lrrc58	4		0.0092669	0.017362	0.87496	0.93604		0.98615	0.99994	0.71472	1.34	0.0017897	0.013014	+	0.18025	0.78041	-0.705453
Gm10256	4		-0.5071	-1.4162	0.00058044	0.0032877	+	0.15673	0.73248	0.19826	0.5539	0.57299	0.80111		0.57965	0.88704	-0.70536
Hrc	4		-0.23074	-0.87156	0.066702	0.18963		0.38345	0.99994	0.4745	1.7928	0.049337	0.19263		0.073003	0.53825	-0.70524
Grb7	4		-0.75549	-2.1534	0	0	+	0.031287	0.21475	-0.050872	-0.14531	0.47843	0.73924		0.88447	0.97932	-0.704618
Ctnnbl1	4	Yes	-1.7694	-3.9492	0	0	+	7.84e-05	0.0010636	-1.0648	-2.399	0	0	+	0.016438	0.15629	-0.7046
Rad18	4		-0.18538	-0.42998	0.12794	0.29938		0.66721	0.99994	0.51885	1.2048	0.0282	0.12878		0.22827	0.79882	-0.70423
Hrh1	4		-0.22286	-0.60354	0.074199	0.20462		0.54615	0.99994	0.48129	1.3047	0.045564	0.18277		0.192	0.78826	-0.70415
G6pdx	4		-0.65889	-2.567	4.837e-05	0.00030941	+	0.010257	0.081094	0.045181	0.17614	0.82064	0.92951		0.86018	0.9734	-0.704071
Utp11l	4		-1.8849	-3.7651	0	0	+	0.00016649	0.0020975	-1.1809	-2.3708	0	0	+	0.017751	0.16712	-0.704
Mroh1	4		-0.40141	-1.1286	0.0037729	0.017972	+	0.25907	0.95423	0.30256	0.85248	0.27344	0.56042		0.39395	0.83316	-0.70397
2610028H24Rik	4		-0.26784	-1.1612	0.038357	0.12567		0.24557	0.93222	0.43611	1.8917	0.076038	0.25911		0.058537	0.45907	-0.70395
Plin4	4		-0.64602	-2.7833	4.837e-05	0.00030941	+	0.0053804	0.045918	0.057887	0.24957	0.86926	0.9506		0.80292	0.95629	-0.703907
Reep4	4		-0.6872	-2.6818	4.837e-05	0.00030941	+	0.0073227	0.060099	0.016286	0.063608	0.70688	0.87305		0.94928	0.99103	-0.703486
Got1l1	4		-0.60699	-2.9992	9.674e-05	0.00060643	+	0.0027073	0.02502	0.096265	0.47639	0.97262	0.98971		0.6338	0.90592	-0.703255
Zfp524	4		0.02271	0.047569	0.9511	0.97603		0.96206	0.99994	0.72587	1.5205	0.0015478	0.011465	+	0.12838	0.71731	-0.70316
Olfr615	4		-0.3335	-0.66533	0.013157	0.053417		0.50584	0.99994	0.36945	0.73918	0.15169	0.40319		0.4598	0.85044	-0.70295
Vmn1r168	4		-0.51417	-1.6205	0.00053207	0.0030496	+	0.10513	0.56075	0.18873	0.5964	0.60912	0.82206		0.55091	0.87676	-0.7029
Josd2	4		-0.020124	-0.057762	0.71771	0.84542		0.95394	0.99994	0.68247	1.9598	0.003144	0.021417	+	0.050015	0.40281	-0.702594
Lsmem1	4		-0.1411	-0.32113	0.22178	0.42907		0.74811	0.99994	0.56126	1.2777	0.015623	0.080973		0.20134	0.79033	-0.70236
Fpr-rs4	4		-0.13068	-0.2731	0.25244	0.46711		0.78477	0.99994	0.57102	1.195	0.013447	0.072114		0.23207	0.8004	-0.7017
Prss58	4		-0.12445	-0.22947	0.27024	0.48642		0.8185	0.99994	0.57724	1.065	0.012673	0.06873		0.28687	0.81342	-0.70169
Trib2	4		0.20301	0.33878	0.28567	0.50217		0.73477	0.99994	0.90466	1.5107	9.674e-05	0.00088183	+	0.13086	0.72029	-0.70165
Atp6v1g1	4	Yes	-3.6684	-6.389	0	0	+	1.67e-10	1.19e-08	-2.9673	-5.266	0	0	+	1.39e-07	4.84e-06	-0.7011
Ncoa5	4		-0.19048	-0.70333	0.12005	0.28672		0.48185	0.99994	0.51059	1.8867	0.031489	0.13973		0.059206	0.46225	-0.70107
Zp1	4		-0.14353	-0.2754	0.21496	0.42143		0.78301	0.99994	0.55739	1.0706	0.016543	0.084507		0.28435	0.81342	-0.70092
6430571L13Rik	4		0.00048925	0.0010452	0.82698	0.91142		0.99917	1	0.70133	1.4996	0.0023701	0.016758	+	0.13373	0.72526	-0.700841
Slc8a2	4		-0.19166	-0.62691	0.11807	0.28351		0.53072	0.99994	0.5089	1.6676	0.032456	0.14307		0.095405	0.6338	-0.70056
Lrp1	4		-0.47555	-1.7069	0.00087066	0.0047294	+	0.087847	0.49338	0.2249	0.80751	0.48592	0.74498		0.41937	0.83931	-0.70045
Krtap19-2	4		-0.73052	-2.8137	0	0	+	0.0048981	0.042176	-0.030278	-0.11671	0.54445	0.78286		0.90709	0.9839	-0.700242
Dgcr2	4		-0.11173	-0.2918	0.31053	0.52731		0.77044	0.99994	0.58843	1.5371	0.011028	0.061842		0.12428	0.70735	-0.70016
Fabp1	4		-0.23558	-0.77753	0.062929	0.18247		0.43685	0.99994	0.46435	1.5334	0.05548	0.20866		0.12517	0.71016	-0.69993
Irs2	4		-0.79132	-3.0436	0	0	+	0.002338	0.022051	-0.091597	-0.35251	0.36186	0.64586		0.72446	0.93491	-0.699723
Oscar	4		-0.10364	-0.28093	0.33951	0.55556		0.77876	0.99994	0.59595	1.6166	0.0098191	0.056077		0.10596	0.66247	-0.69959
Olfr122	4		-0.5266	-1.7684	0.00038696	0.0022548	+	0.076995	0.44426	0.17265	0.58	0.67133	0.85799		0.56192	0.88135	-0.69925
Pdk2	4		-0.56014	-2.1031	0.00024185	0.001465	+	0.035461	0.23841	0.13903	0.52241	0.79864	0.91709		0.60139	0.89438	-0.69917
Rfwd3	4		-0.71874	-2.5949	0	0	+	0.0094625	0.075649	-0.019606	-0.0709	0.58044	0.80445		0.94348	0.98975	-0.699134
Ugp2	4		-0.78132	-2.4846	0	0	+	0.01297	0.099608	-0.082244	-0.26173	0.38739	0.66892		0.79353	0.9539	-0.699076
Olfr749	4		-0.4187	-1.1724	0.0024669	0.012131	+	0.24105	0.9252	0.28035	0.78625	0.32461	0.61276		0.43172	0.84359	-0.69905
Tubb4a	4		-0.13814	-0.36477	0.22961	0.43864		0.71528	0.99994	0.56076	1.4816	0.015672	0.081162		0.13844	0.72848	-0.6989
4930452B06Rik	4		-0.12748	-0.31328	0.26183	0.47671		0.75407	0.99994	0.57132	1.4042	0.013447	0.072114		0.16026	0.75937	-0.6988
Asb8	4		-0.28495	-1.0826	0.029167	0.10169		0.27897	0.98178	0.41382	1.5725	0.096305	0.30332		0.11583	0.69227	-0.69877
Tcte1	4		-0.21765	-0.55203	0.080488	0.21684		0.58093	0.99994	0.48103	1.2204	0.04571	0.1831		0.22231	0.7977	-0.69868
Krt84	4		-0.18544	-0.64442	0.12779	0.29907		0.5193	0.99994	0.51317	1.7838	0.030473	0.13633		0.074463	0.54668	-0.69861
Itln1	4		-0.27034	-0.52448	0.036471	0.12047		0.59994	0.99994	0.42821	0.83172	0.082664	0.27331		0.40557	0.8348	-0.69855
Dpt	4		-0.07165	-0.13941	0.46924	0.67697		0.88912	0.99994	0.62663	1.2207	0.0064816	0.039447	+	0.22219	0.79749	-0.69828
Dll3	4		-0.15024	-0.37894	0.19909	0.40152		0.70473	0.99994	0.54776	1.3819	0.018913	0.094126		0.167	0.76779	-0.698
Pkia	4		-0.37189	-1.1782	0.0061914	0.027676	+	0.23873	0.92056	0.32595	1.0337	0.2255	0.5052		0.30127	0.81854	-0.69784
Myo1g	4		-0.38571	-1.2889	0.0050788	0.02338	+	0.19744	0.83908	0.312	1.0431	0.2523	0.53624		0.29692	0.81604	-0.69771
Far1	4		-0.13708	-0.231	0.233	0.44294		0.81732	0.99994	0.56049	0.94685	0.015769	0.081561		0.34372	0.82071	-0.69757
Ethe1	4		-0.18438	-0.56172	0.1292	0.30099		0.57431	0.99994	0.51294	1.5633	0.030521	0.13646		0.11799	0.69564	-0.69732
Scaf11	4		-0.83739	-2.9902	0	0	+	0.0027883	0.025632	-0.14036	-0.5018	0.25472	0.53888		0.61581	0.89877	-0.69703
Zdhhc7	4		-0.039072	-0.088462	0.62223	0.78746		0.92951	0.99994	0.65794	1.4901	0.0042082	0.027436	+	0.13621	0.72726	-0.697012
Dync2h1	4		-0.28269	-0.89974	0.029941	0.10351		0.36826	0.99994	0.41421	1.3193	0.095869	0.30218		0.18708	0.78504	-0.6969
2810007J24Rik	4		-0.22095	-0.65885	0.076424	0.20888		0.50999	0.99994	0.47573	1.4202	0.048563	0.1904		0.15554	0.75349	-0.69668
Gm3415	4		-1.1989	-3.6037	0	0	+	0.00031374	0.0037044	-0.5023	-1.5106	0.0055625	0.034722	+	0.1309	0.72031	-0.6966
Nphs1	4		-0.18916	-0.59159	0.12218	0.28988		0.55412	0.99994	0.50744	1.5873	0.03294	0.1444		0.11244	0.68228	-0.6966
Trim6	4		-0.24686	-0.82365	0.052772	0.15936		0.41014	0.99994	0.44973	1.5011	0.065493	0.23329		0.13333	0.72494	-0.69659
Nup153	4	Yes	-0.68277	-2.1277	4.837e-05	0.00030941	+	0.033363	0.22689	0.013574	0.042366	0.69812	0.86945		0.96621	0.9941	-0.696344
Fgfr1op	4		-0.99846	-2.5049	0	0	+	0.012248	0.094837	-0.30222	-0.76094	0.056303	0.21087		0.44669	0.84654	-0.69624
Zfp954	4		-0.50045	-2.6278	0.00062881	0.0035432	+	0.0085927	0.069176	0.19551	1.0272	0.58281	0.80595		0.30431	0.8189	-0.69596
Crbn	4		-0.31284	-0.81429	0.018332	0.069836		0.41548	0.99994	0.38256	0.99728	0.13442	0.37524		0.31863	0.81935	-0.6954
Rdh10	4		-0.28026	-0.65997	0.031005	0.10616		0.50928	0.99994	0.41511	0.97879	0.09495	0.30034		0.32768	0.81974	-0.69537
Vmn1r55	4		-0.17227	-0.43496	0.15174	0.33562		0.66359	0.99994	0.52302	1.3207	0.026749	0.12388		0.1866	0.78443	-0.69529
Ythdf1	4		-0.11688	-0.24605	0.29414	0.51118		0.80565	0.99994	0.57807	1.2174	0.012528	0.068302		0.22346	0.79812	-0.69495
Fiz1	4		-0.3864	-1.1148	0.0049821	0.022976	+	0.26496	0.96418	0.30841	0.89087	0.26018	0.5449		0.373	0.82617	-0.69481
Tmem50b	4		-0.23042	-0.59006	0.066847	0.18981		0.55515	0.99994	0.46429	1.1896	0.055625	0.20909		0.23421	0.8004	-0.69471
Olfr299	4		-0.31463	-0.93694	0.017703	0.067753		0.34879	0.99994	0.38	1.1321	0.13742	0.38012		0.25761	0.80854	-0.69463
Sox12	4		-0.15481	-0.39973	0.18739	0.38593		0.68935	0.99994	0.53981	1.3941	0.021476	0.10516		0.16328	0.76309	-0.69462
Fam161a	4		-0.37135	-0.82509	0.0063848	0.028504	+	0.40932	0.99994	0.32317	0.71819	0.23077	0.51103		0.47264	0.8539	-0.69452
Tm7sf2	4		-0.46573	-1.6368	0.0010641	0.0056848	+	0.10166	0.54748	0.22876	0.80562	0.47432	0.73615		0.42046	0.83931	-0.69449
Insig2	4		0.015951	0.030537	0.91385	0.95719		0.97564	0.99994	0.71024	1.3606	0.0018864	0.013636	+	0.17364	0.77312	-0.694289
Atp2c1	4		-0.21286	-0.57098	0.086389	0.22798		0.56801	0.99994	0.48104	1.2914	0.04571	0.1831		0.19658	0.78977	-0.6939
Serpina1c	4		-0.51478	-1.8193	0.00053207	0.0030496	+	0.06887	0.40911	0.17897	0.63346	0.64642	0.84496		0.52643	0.86768	-0.69375
Lpp	4		-0.17263	-0.35921	0.15116	0.33494		0.71944	0.99994	0.52084	1.0842	0.027474	0.12625		0.27826	0.81317	-0.69347
Btk	4		-0.33403	-0.8639	0.013108	0.053263		0.38764	0.99994	0.35943	0.93017	0.1661	0.42722		0.35228	0.82224	-0.69346
Olfr127	4		0.11591	0.14115	0.57285	0.754		0.88775	0.99994	0.80919	0.98547	0.00029022	0.002445	+	0.32439	0.81935	-0.69328
Olfr1532-ps1	4		-0.79064	-3.1781	0	0	+	0.0014825	0.014581	-0.097436	-0.39214	0.34841	0.63479		0.69496	0.92618	-0.693204
Ctnnbip1	4		0.00039097	0.00096547	0.8265	0.91117		0.99923	1	0.69296	1.7123	0.0029022	0.020027	+	0.086832	0.59999	-0.692569
Chrm5	4		-0.19239	-0.5951	0.11706	0.28199		0.55177	0.99994	0.50014	1.5487	0.036036	0.15437		0.12145	0.703	-0.69253
Nudt14	4		-0.35688	-0.92244	0.0091419	0.039342	+	0.3563	0.99994	0.3355	0.86771	0.20789	0.48455		0.38555	0.83141	-0.69238
Olfr870	4		-0.80914	-2.0879	0	0	+	0.036804	0.24568	-0.11679	-0.30196	0.30357	0.59129		0.76268	0.94582	-0.69235
Pck1	4		0.0070963	0.013855	0.86297	0.93019		0.98895	0.99994	0.6994	1.3659	0.0025152	0.017645	+	0.17197	0.77077	-0.692304
Stxbp6	4		0.014409	0.026189	0.90461	0.95224		0.97911	0.99994	0.70651	1.2844	0.0020799	0.014874	+	0.19899	0.79033	-0.692101
Mcm9	4		-0.36753	-1.2922	0.0071104	0.031343	+	0.1963	0.83728	0.32451	1.1414	0.2284	0.5084		0.2537	0.80705	-0.69204
Gtf2h5	4		-0.62454	-2.0581	4.837e-05	0.00030941	+	0.039581	0.26127	0.06687	0.22048	0.9049	0.96408		0.82549	0.96338	-0.69141
Gjb5	4		-0.15412	-0.30334	0.18932	0.38883		0.76163	0.99994	0.53728	1.0583	0.022492	0.10908		0.2899	0.81371	-0.6914
Nfib	4		-0.64486	-1.8085	4.837e-05	0.00030941	+	0.070525	0.4167	0.046462	0.13039	0.82466	0.93063		0.89625	0.98122	-0.691322
Suv39h1	4		0.136	0.22234	0.49439	0.69711		0.82405	0.99994	0.82728	1.3537	0.00024185	0.0020807	+	0.17583	0.77655	-0.69128
Smok3a	4		-0.48869	-1.3116	0.00082229	0.0045382	+	0.18967	0.8224	0.20254	0.54384	0.55983	0.79372		0.58655	0.88917	-0.69123
Rbm3	4		-0.42585	-1.2127	0.0021766	0.010877	+	0.22526	0.89714	0.26534	0.75667	0.36461	0.64882		0.44925	0.84758	-0.69119
Vmn2r96	4		-0.031604	-0.074996	0.65793	0.80863		0.94022	0.99994	0.65953	1.566	0.0041598	0.027224	+	0.11734	0.69441	-0.691134
Ppp1r21	4		-0.91044	-2.9101	0	0	+	0.0036132	0.032163	-0.21937	-0.7023	0.13103	0.36986		0.48249	0.85541	-0.69107
Rela	4		-0.93955	-3.2541	0	0	+	0.0011376	0.011603	-0.24898	-0.86312	0.098675	0.30834		0.38807	0.83141	-0.69057
Ms4a7	4		-0.35608	-1.569	0.0091903	0.039509	+	0.11665	0.60215	0.3342	1.475	0.21026	0.48712		0.1402	0.73141	-0.69028
Timm44	4	Yes	-2.9311	-5.1145	0	0	+	3.15e-07	7.94e-06	-2.2409	-3.9501	0	0	+	7.81e-05	0.0013382	-0.6902
Gm5111	4		-0.16597	-0.36396	0.16436	0.35392		0.71588	0.99994	0.52417	1.1513	0.026458	0.12303		0.24959	0.80413	-0.69014
Pold2	4	Yes	-4.3759	-8.5449	0	0	+	1.29e-17	5.78e-15	-3.6862	-7.218	0	0	+	5.28e-13	7.18e-11	-0.6897
Olfr131	4		-0.19201	-0.6488	0.11735	0.28222		0.51647	0.99994	0.49762	1.6817	0.036761	0.15657		0.092618	0.6231	-0.68963
Olfr564	4		-0.41888	-1.7654	0.0024185	0.011919	+	0.07749	0.44637	0.27073	1.1416	0.35049	0.63695		0.25362	0.80705	-0.68961
Tgfb2	4		-0.43074	-0.89656	0.0020315	0.010216	+	0.36995	0.99994	0.25886	0.53948	0.38319	0.66532		0.58955	0.89	-0.6896
Zmat2	4	Yes	-3.002	-5.9374	0	0	+	2.9e-09	1.33e-07	-2.3124	-4.6893	0	0	+	2.74e-06	6.85e-05	-0.6896
Ppm1e	4		-0.22074	-0.55488	0.076666	0.20935		0.57897	0.99994	0.46866	1.1788	0.053159	0.20273		0.23846	0.80124	-0.6894
Dgcr14	4		-2.187	-4.4207	0	0	+	9.84e-06	0.00016696	-1.4977	-3.0672	0	0	+	0.002161	0.02602	-0.6893
Gcnt1	4		-0.11027	-0.27549	0.31658	0.53332		0.78294	0.99994	0.57881	1.4477	0.012286	0.067125		0.1477	0.74275	-0.68908
Pknox1	4		-0.15963	-0.41338	0.17752	0.37316		0.67933	0.99994	0.52944	1.3713	0.024765	0.11762		0.17028	0.76831	-0.68907
Inpp5b	4		-0.44349	-1.4281	0.0016446	0.0084894	+	0.15325	0.72302	0.24556	0.79152	0.42077	0.69459		0.42864	0.84285	-0.68905
Mmp7	4		-0.24879	-0.43868	0.05132	0.15654		0.66089	0.99994	0.44023	0.77658	0.073039	0.25175		0.4374	0.8458	-0.68902
Cdh20	4		-0.039932	-0.071405	0.61817	0.78472		0.94308	0.99994	0.64895	1.1612	0.0049337	0.03155	+	0.24556	0.80413	-0.688882
Olfr1034	4		-0.39684	-1.6992	0.0038696	0.018257	+	0.089274	0.49896	0.29139	1.2484	0.2996	0.588		0.21189	0.79273	-0.68823
Mat1a	4		-0.16702	-0.35232	0.16131	0.3494		0.7246	0.99994	0.52119	1.0995	0.027281	0.12558		0.27153	0.80981	-0.68821
Olfr1255	4		-0.46457	-0.86722	0.0010641	0.0056848	+	0.38582	0.99994	0.22363	0.41782	0.49023	0.74836		0.67608	0.91926	-0.6882
Alx4	4		0.035287	0.057121	0.97736	0.98904		0.95445	0.99994	0.72329	1.1713	0.0015962	0.011765	+	0.24147	0.80333	-0.688003
Ncdn	4		-1.0064	-2.4601	0	0	+	0.01389	0.10557	-0.31841	-0.77916	0.047257	0.18713		0.43589	0.84431	-0.68799
Pdcd4	4		-0.21585	-0.60983	0.082567	0.22109		0.54197	0.99994	0.47198	1.3357	0.051079	0.19753		0.18165	0.78216	-0.68783
Vmn1r26	4		0.017574	0.041722	0.92275	0.96159		0.96672	0.99994	0.70533	1.6747	0.002225	0.015808	+	0.094	0.62769	-0.687756
Pttg1ip	4		-0.079817	-0.22387	0.43272	0.64448		0.82286	0.99994	0.60772	1.7052	0.0082713	0.048251	+	0.088151	0.60581	-0.687537
Top2b	4		-0.47401	-1.4686	0.00087066	0.0047294	+	0.14193	0.68879	0.21347	0.66212	0.52235	0.77031		0.50789	0.86177	-0.68748
9130019O22Rik	4		0.041258	0.092681	0.94428	0.97265		0.92616	0.99994	0.72852	1.637	0.0014995	0.011131	+	0.10163	0.64936	-0.687262
Ankrd35	4		-0.022501	-0.045457	0.7049	0.8384		0.96374	0.99994	0.66476	1.3431	0.0039663	0.02619	+	0.17924	0.77917	-0.687261
Rimbp3	4		-0.31869	-0.97306	0.016736	0.064818		0.33053	0.99994	0.36853	1.1269	0.15328	0.40592		0.25979	0.80854	-0.68722
Tmprss11f	4		-0.27175	-0.73688	0.034875	0.1161		0.4612	0.99994	0.41534	1.1267	0.094708	0.29976		0.25985	0.80854	-0.68709
Sprr2a1	4		-1.0241	-3.1182	0	0	+	0.0018195	0.017589	-0.33708	-1.0287	0.038889	0.16365		0.30361	0.8189	-0.68702
Fgfr3	4		-0.2292	-0.46963	0.068056	0.19229		0.63862	0.99994	0.45767	0.93836	0.059688	0.21914		0.34806	0.82096	-0.68687
Acsf2	4		-0.50799	-1.7905	0.00058044	0.0032877	+	0.073381	0.42963	0.17881	0.63098	0.64685	0.84507		0.52805	0.86834	-0.6868
Dlgap2	4		-0.037725	-0.070206	0.6291	0.79175		0.94403	0.99994	0.64904	1.2084	0.0048854	0.031269	+	0.22689	0.79882	-0.686765
Gm8653	4		-0.47734	-0.78936	0.00087066	0.0047294	+	0.4299	0.99994	0.20928	0.34679	0.53691	0.77936		0.72875	0.93706	-0.68662
Nfya	4		-0.93249	-2.0307	0	0	+	0.042287	0.27605	-0.24589	-0.53666	0.10167	0.31458		0.5915	0.89081	-0.6866
Mrps31	4		-0.74389	-2.5333	0	0	+	0.0113	0.088261	-0.057466	-0.19644	0.45811	0.72447		0.84426	0.96829	-0.686424
Fbln1	4		0.051294	0.1043	0.89035	0.944		0.91693	0.99994	0.73758	1.5002	0.0012576	0.0094787	+	0.13356	0.725	-0.686286
Hddc3	4		-0.21751	-0.59155	0.080633	0.21717		0.55415	0.99994	0.46807	1.2736	0.053642	0.20401		0.20279	0.79148	-0.68558
Ceacam2	4		-0.18578	-0.6087	0.12731	0.29831		0.54272	0.99994	0.49974	1.6379	0.036132	0.15447		0.10144	0.64929	-0.68552
Cep68	4		-0.02161	-0.034549	0.70973	0.84134		0.97244	0.99994	0.66383	1.0617	0.0039663	0.02619	+	0.28837	0.81342	-0.68544
Rccd1	4		-0.0054581	-0.010881	0.7938	0.89214		0.99132	0.99994	0.67986	1.356	0.0032892	0.02231	+	0.1751	0.77542	-0.685318
Acat3	4		-0.69569	-2.5518	0	0	+	0.010716	0.084335	-0.010399	-0.038198	0.6127	0.82398		0.96953	0.99465	-0.685291
Zfp84	4		-0.16454	-0.30548	0.16707	0.35808		0.76	0.99994	0.52067	0.97154	0.027522	0.12639		0.33128	0.81998	-0.68521
Reep6	4		-0.33378	-1.3023	0.013108	0.053263		0.1928	0.82991	0.35136	1.3714	0.18066	0.44908		0.17025	0.76831	-0.68514
Fbxl7	4		-0.33996	-0.80084	0.011657	0.048104	+	0.42323	0.99994	0.34496	0.81276	0.19179	0.46494		0.41636	0.83839	-0.68492
Medag	4		-0.19066	-0.60152	0.11976	0.28624		0.54749	0.99994	0.49426	1.5597	0.038793	0.16341		0.11883	0.6965	-0.68492
Six1	4		-0.18815	-0.40255	0.12378	0.29272		0.68728	0.99994	0.49677	1.0637	0.037293	0.15835		0.28747	0.81342	-0.68492
Aqp4	4		-0.0395	-0.092534	0.62001	0.78575		0.92627	0.99994	0.6448	1.5118	0.0051272	0.032485	+	0.13059	0.71992	-0.6843
Gja4	4		0.080221	0.14565	0.74238	0.86046		0.8842	0.99994	0.76449	1.3887	0.00062881	0.004977	+	0.16494	0.76477	-0.684269
Pld1	4		-0.31839	-1.139	0.016784	0.064884		0.25468	0.94799	0.36534	1.3078	0.15798	0.4137		0.19094	0.78801	-0.68373
Hcar1	4		-0.057684	-0.13648	0.53197	0.72522		0.89144	0.99994	0.62583	1.4808	0.0065299	0.039729	+	0.13865	0.72848	-0.683514
Mmp9	4		-0.22312	-0.43673	0.073909	0.20392		0.66231	0.99994	0.46018	0.90216	0.058237	0.2158		0.36697	0.82589	-0.6833
Rock1	4		0.17754	0.31891	0.35242	0.56891		0.74979	0.99994	0.8608	1.5474	9.674e-05	0.00088183	+	0.12176	0.70335	-0.68326
Ufl1	4		-0.90977	-2.2147	0	0	+	0.026784	0.1872	-0.22691	-0.55525	0.12194	0.35328		0.57872	0.88704	-0.68286
Vmn2r54	4		-0.46873	-1.403	0.00091903	0.0049582	+	0.16062	0.74434	0.21408	0.64109	0.52027	0.7684		0.52147	0.86616	-0.68281
Mcrs1	4	Yes	-2.4429	-4.3651	0	0	+	1.27e-05	0.00021031	-1.7602	-3.187	0	0	+	0.0014375	0.018133	-0.6827
Olfr450	4		-0.21381	-0.71603	0.085083	0.22577		0.47397	0.99994	0.46868	1.5699	0.053159	0.20273		0.11644	0.69279	-0.68249
Tmem176a	4		-0.02114	-0.043082	0.7122	0.84207		0.96564	0.99994	0.66134	1.348	0.0040147	0.026349	+	0.17767	0.77909	-0.68248
Hoxb7	4		-0.17861	-0.49224	0.14032	0.31925		0.62255	0.99994	0.5037	1.3892	0.034391	0.14928		0.16478	0.76433	-0.68231
Ceacam19	4		-0.17441	-0.51915	0.14787	0.32995		0.60366	0.99994	0.5075	1.5109	0.03294	0.1444		0.13083	0.72029	-0.68191
Tmem41b	4		-1.5862	-4.5464	0	0	+	5.46e-06	9.91e-05	-0.90434	-2.5965	4.837e-05	0.00045167	+	0.0094189	0.096399	-0.68186
Exph5	4		0.10073	0.16563	0.64216	0.79911		0.86845	0.99994	0.78232	1.2874	0.00033859	0.0027734	+	0.19795	0.79033	-0.68159
Ifi202b	4		-0.39844	-1.3842	0.0038696	0.018257	+	0.1663	0.76234	0.28306	0.98492	0.31755	0.60585		0.32466	0.81935	-0.6815
Efcab9	4		-0.21432	-0.64573	0.084551	0.22488		0.51846	0.99994	0.4671	1.408	0.054126	0.20543		0.15912	0.7585	-0.68142
Mrfap1	4		-0.91648	-2.7529	0	0	+	0.0059074	0.049869	-0.2351	-0.7114	0.11299	0.3367		0.47684	0.85441	-0.68138
Tfcp2l1	4		0.018693	0.047221	0.92914	0.96469		0.96234	0.99994	0.69987	1.7688	0.0025152	0.017645	+	0.076932	0.55935	-0.681177
Mtfr1	4		-0.53901	-2.1415	0.00029022	0.0017079	+	0.032237	0.22025	0.14199	0.56498	0.7879	0.91189		0.57209	0.88522	-0.681
Lce1i	4		-0.68603	-2.0505	4.837e-05	0.00030941	+	0.040312	0.26525	-0.0050424	-0.015091	0.63249	0.83681		0.98796	0.99799	-0.680988
Egln3	4		0.041876	0.066484	0.94084	0.9709		0.94699	0.99994	0.72254	1.1489	0.0015962	0.011765	+	0.25059	0.80465	-0.680664
Smco1	4		-0.15714	-0.31363	0.18264	0.38003		0.7538	0.99994	0.52303	1.0449	0.026749	0.12388		0.29609	0.81604	-0.68017
Exosc5	4	Yes	-2.1212	-3.392	0	0	+	0.00069385	0.0074719	-1.4411	-2.3199	0	0	+	0.020346	0.18797	-0.6801
Serpinb6d	4		-0.098298	-0.18756	0.35881	0.57485		0.85122	0.99994	0.58173	1.1102	0.011851	0.065368		0.26693	0.80941	-0.680028
Epyc	4		-0.40962	-1.4366	0.0029506	0.014272	+	0.15083	0.7167	0.27027	0.94828	0.3516	0.63786		0.34298	0.82071	-0.67989
Etv2	4		-0.050261	-0.094491	0.56699	0.74987		0.92472	0.99994	0.62951	1.1846	0.0063365	0.038757	+	0.23618	0.8004	-0.679771
Olfr494	4		-0.34943	-1.1924	0.0104	0.043913	+	0.23312	0.91228	0.33034	1.1276	0.21684	0.49443		0.25949	0.80854	-0.67977
Wasf2	4		-1.2538	-3.5236	0	0	+	0.00042579	0.0048341	-0.57454	-1.6166	0.0024185	0.017013	+	0.10595	0.66247	-0.67926
Sri	4		-0.084491	-0.2344	0.41347	0.62669		0.81467	0.99994	0.59474	1.6507	0.010013	0.056978		0.098799	0.64265	-0.679231
Polr2j	4	Yes	-3.4885	-5.9928	0	0	+	2.06e-09	9.99e-08	-2.8093	-4.9005	0	0	+	9.56e-07	2.64e-05	-0.6792
H2-Q7	4		-1.1001	-3.4246	0	0	+	0.00061562	0.0067341	-0.42103	-1.3124	0.015043	0.078298		0.18938	0.78618	-0.67907
Ttll8	4		-0.090535	-0.17531	0.38914	0.60505		0.86083	0.99994	0.58837	1.1398	0.011077	0.061842		0.25435	0.80741	-0.678905
Polr2m	4		-0.88568	-2.7286	0	0	+	0.0063597	0.053224	-0.2072	-0.63947	0.14661	0.39497		0.52252	0.86641	-0.67848
Npepps	4		-0.77842	-3.2473	0	0	+	0.0011651	0.011854	-0.10002	-0.41762	0.34115	0.62769		0.67622	0.91939	-0.6784
C2cd2	4		-0.093314	-0.183	0.37825	0.59459		0.8548	0.99994	0.58498	1.1478	0.011222	0.062567		0.25105	0.80544	-0.678294
Olfr689	4		-0.045046	-0.12693	0.59195	0.76785		0.89899	0.99994	0.6332	1.7846	0.0059011	0.036505	+	0.074325	0.54598	-0.678246
Tmem39a	4		-0.32446	-0.82304	0.015188	0.059924		0.41049	0.99994	0.35343	0.89819	0.17689	0.44349		0.36908	0.82589	-0.67789
Hmgb1	4		-3.1859	-5.1228	0	0	+	3.01e-07	7.64e-06	-2.5081	-4.1247	0	0	+	3.71e-05	0.0006828	-0.6778
Atp6v0d1	4	Yes	-3.4736	-6.2898	0	0	+	3.18e-10	2.03e-08	-2.7959	-5.1076	0	0	+	3.26e-07	1.04e-05	-0.6777
Lgi4	4		-0.083127	-0.26206	0.42004	0.63281		0.79328	0.99994	0.59445	1.8743	0.010013	0.056978		0.060886	0.47106	-0.677577
Zscan5b	4		0.011839	0.028487	0.89001	0.94369		0.97727	0.99994	0.68933	1.6589	0.0029506	0.020327	+	0.097128	0.64021	-0.677491
Btbd3	4		-0.41032	-1.4525	0.0029506	0.014272	+	0.14636	0.70189	0.26715	0.94634	0.35924	0.6437		0.34398	0.82071	-0.67747
Fam71e1	4		-0.17574	-0.29354	0.14559	0.32725		0.76911	0.99994	0.50173	0.84051	0.035117	0.15131		0.40062	0.83356	-0.67747
Rbpms	4		-0.75877	-2.7019	0	0	+	0.0068935	0.057007	-0.081413	-0.29043	0.38952	0.67055		0.77148	0.94955	-0.677357
Atp9b	4		-0.30892	-1.0685	0.019541	0.073602		0.28529	0.98928	0.36835	1.2744	0.15348	0.40607		0.20253	0.79107	-0.67727
Crym	4		-0.30205	-0.98134	0.021525	0.07945		0.32642	0.99994	0.37503	1.2193	0.14347	0.38965		0.22274	0.7977	-0.67708
Gm13871	4		-1.336	-3.8997	0	0	+	9.63e-05	0.0012806	-0.65899	-1.9306	0.0010641	0.0081301	+	0.053537	0.42587	-0.67701
Immt	4		-1.0886	-2.996	0	0	+	0.0027353	0.025235	-0.41163	-1.1342	0.017026	0.086508		0.25672	0.80854	-0.67697
Tti2	4	Yes	-2.1696	-4.8429	0	0	+	1.28e-06	2.77e-05	-1.4928	-3.3495	0	0	+	0.00080969	0.010849	-0.6768
2700081O15Rik	4		-0.35254	-1.2583	0.010061	0.042781	+	0.20827	0.86269	0.32424	1.1577	0.22898	0.50892		0.247	0.80413	-0.67678
Gstm2	4		0.015325	0.0246	0.90998	0.95531		0.98037	0.99994	0.69196	1.111	0.0029022	0.020027	+	0.26658	0.80941	-0.676635
Six3	4		-0.33743	-1.0055	0.012238	0.050109		0.31467	0.99994	0.33911	1.0114	0.20209	0.47792		0.3118	0.81935	-0.67654
Mvk	4	Yes	-1.3789	-2.6601	0	0	+	0.0078115	0.063531	-0.70306	-1.3638	0.00053207	0.004234	+	0.17263	0.77247	-0.67584
Nfatc2ip	4		-0.34286	-1.0569	0.011077	0.045984	+	0.29057	0.99344	0.33279	1.0261	0.21215	0.48918		0.30486	0.8189	-0.67565
Rlbp1	4		-0.27982	-1.1609	0.031199	0.10661		0.24569	0.93222	0.39571	1.642	0.11749	0.34547		0.10059	0.64823	-0.67553
Arhgap9	4		-0.43622	-1.6186	0.0018864	0.0095894	+	0.10554	0.56236	0.23925	0.88891	0.43992	0.70905		0.37405	0.82659	-0.67547
Olfr1313	4		-0.2258	-0.57914	0.071152	0.19809		0.56249	0.99994	0.44959	1.1537	0.065638	0.23364		0.24864	0.80413	-0.67539
Bsph2	4		-0.052384	-0.1024	0.55683	0.74329		0.91844	0.99994	0.62298	1.2184	0.0070136	0.042336	+	0.22306	0.79812	-0.675364
Coro2b	4		0.23244	0.26362	0.22429	0.43252		0.79207	0.99994	0.90763	1.0299	9.674e-05	0.00088183	+	0.30304	0.8189	-0.67519
Stmnd1	4		-0.02405	-0.050597	0.69653	0.83386		0.95965	0.99994	0.65085	1.3697	0.004837	0.031037	+	0.17077	0.7687	-0.6749
Kdm5c	4		-0.45147	-1.0848	0.0014995	0.0078421	+	0.27801	0.98031	0.22338	0.53827	0.49115	0.74888		0.59039	0.8904	-0.67485
Taf1c	4	Yes	-3.1335	-5.8134	0	0	+	6.12e-09	2.57e-07	-2.459	-4.6198	0	0	+	3.84e-06	9.2e-05	-0.6745
Ino80b	4		-1.1282	-3.1939	0	0	+	0.0014036	0.013918	-0.45397	-1.2885	0.010932	0.06143		0.19759	0.79033	-0.67423
Commd1	4		-1.5077	-4.0048	0	0	+	6.21e-05	0.00086452	-0.83352	-2.2205	0.00019348	0.0016743	+	0.026385	0.23462	-0.67418
Rps6ka5	4		-0.064175	-0.12258	0.50227	0.70295		0.90244	0.99994	0.60971	1.1649	0.007981	0.046928	+	0.24407	0.80413	-0.673885
Ganab	4		-1.7814	-4.1269	0	0	+	3.68e-05	0.00054133	-1.1076	-2.5807	0	0	+	0.0098588	0.10006	-0.6738
Lpar5	4		-0.5163	-1.9745	0.0004837	0.0027809	+	0.048329	0.30886	0.15723	0.60154	0.72806	0.88364		0.54748	0.87521	-0.67353
Olfr314	4		-0.20054	-0.4669	0.10283	0.25729		0.64057	0.99994	0.47286	1.1012	0.050305	0.19516		0.27083	0.80981	-0.6734
Pan2	4		-0.49007	-1.449	0.00082229	0.0045382	+	0.14735	0.70511	0.18304	0.54274	0.63021	0.8353		0.58731	0.88931	-0.67311
Atf5	4		-0.017587	-0.043407	0.73111	0.85343		0.96538	0.99994	0.6555	1.6182	0.0044017	0.028509	+	0.10562	0.66168	-0.673087
Hook3	4		-0.57094	-2.1378	0.00019348	0.001182	+	0.032531	0.22203	0.1019	0.38185	0.95003	0.98064		0.70258	0.92847	-0.67284
Fbxo43	4		-0.3643	-1.2295	0.0076424	0.033482	+	0.21889	0.88488	0.30834	1.0411	0.26023	0.5449		0.29784	0.81606	-0.67264
Champ1	4		-0.78289	-2.5298	0	0	+	0.011412	0.089033	-0.11051	-0.35735	0.31769	0.60585		0.72083	0.93363	-0.67238
Iqsec3	4		-0.40773	-1.5409	0.0030473	0.014675	+	0.12335	0.62633	0.26461	1.001	0.36689	0.65091		0.31685	0.81935	-0.67234
Rnf126	4		-0.28839	-0.98541	0.027474	0.096895		0.32442	0.99994	0.38371	1.3126	0.13365	0.37431		0.18932	0.78612	-0.6721
Atg7	4		0.1458	0.16519	0.45922	0.66793		0.86879	0.99994	0.81773	0.92941	0.00024185	0.0020807	+	0.35268	0.82224	-0.67193
Pcf11	4		-1.4094	-3.0577	0	0	+	0.0022302	0.021121	-0.73779	-1.6075	0.00033859	0.0027734	+	0.10795	0.66896	-0.67161
Olfr597	4		-0.30439	-0.9713	0.020993	0.077903		0.3314	0.99994	0.36671	1.1705	0.15561	0.41002		0.2418	0.80333	-0.6711
Fbxo34	4		-0.14279	-0.1972	0.21708	0.42396		0.84367	0.99994	0.52829	0.73141	0.025201	0.11895		0.46453	0.85148	-0.67108
Rps27rt	4		-2.9064	-5.6048	0	0	+	2.09e-08	7.31e-07	-2.2354	-4.3433	0	0	+	1.4e-05	0.00028872	-0.671
Cd177	4		0.0078163	0.012912	0.86582	0.93147		0.9897	0.99994	0.67867	1.1222	0.0033859	0.022928	+	0.26177	0.80854	-0.670854
Zscan2	4		0.16228	0.26854	0.40045	0.61458		0.78828	0.99994	0.833	1.3785	0.00024185	0.0020807	+	0.16804	0.76831	-0.67072
Fbl	4	Yes	-2.8972	-5.3881	0	0	+	7.12e-08	2.14e-06	-2.2265	-4.2113	0	0	+	2.54e-05	0.00048734	-0.6707
Ccl11	4		-0.1723	-0.50152	0.15164	0.33544		0.616	0.99994	0.49826	1.452	0.036519	0.1557		0.14651	0.74139	-0.67056
Ube2s	4		-0.37294	-1.5712	0.0060946	0.027285	+	0.11615	0.6006	0.29748	1.2537	0.28553	0.57288		0.20993	0.79249	-0.67042
Ptpn13	4		0.11009	0.12938	0.59887	0.77193		0.89705	0.99994	0.78038	0.91927	0.00038696	0.0031583	+	0.35796	0.8224	-0.67029
Ttpa	4		-0.17158	-0.57463	0.15309	0.33738		0.56554	0.99994	0.49867	1.6713	0.036471	0.15556		0.094665	0.63092	-0.67025
Rgl2	4		-0.075234	-0.16941	0.45226	0.66124		0.86547	0.99994	0.59487	1.3423	0.010013	0.056978		0.1795	0.77917	-0.670104
Btnl2	4		0.0022493	0.0045747	0.83656	0.91632		0.99635	1	0.67227	1.3675	0.0036761	0.024635	+	0.17147	0.7698	-0.670021
Zfp36	4		-0.10465	-0.26526	0.33598	0.55232		0.79081	0.99994	0.56535	1.4335	0.014656	0.077021		0.15173	0.74846	-0.67
Olfr307	4		-0.26592	-0.91318	0.039421	0.1281		0.36115	0.99994	0.40395	1.3884	0.1069	0.32462		0.16502	0.76495	-0.66987
Bbx	4		-0.18361	-0.44097	0.1305	0.30318		0.65924	0.99994	0.48621	1.1687	0.042807	0.17452		0.24253	0.8034	-0.66982
Ric8b	4		-0.44188	-1.5529	0.0016446	0.0084894	+	0.12044	0.61604	0.22775	0.80169	0.47731	0.73818		0.42273	0.84026	-0.66963
Kcnh3	4		-0.029014	-0.079467	0.67118	0.81792		0.93666	0.99994	0.64053	1.7549	0.0053207	0.033557	+	0.07928	0.56911	-0.669544
Upp1	4		-0.071708	-0.18209	0.46904	0.67674		0.85551	0.99994	0.59775	1.521	0.0095772	0.054832		0.12825	0.71731	-0.669458
Tet2	4		0.11307	0.17121	0.5861	0.76356		0.86406	0.99994	0.78252	1.1866	0.00033859	0.0027734	+	0.23539	0.8004	-0.66945
Olfr393	4		-0.69843	-2.3843	0	0	+	0.017113	0.1269	-0.029321	-0.10016	0.54769	0.78459		0.92022	0.98543	-0.669109
D6Wsu163e	4		-0.49794	-1.5785	0.00062881	0.0035432	+	0.11445	0.59437	0.1709	0.54192	0.67853	0.86046		0.58788	0.88941	-0.66884
Esyt3	4		-0.2947	-1.0602	0.024814	0.089326		0.28904	0.99269	0.37355	1.3445	0.14598	0.39379		0.17878	0.77917	-0.66825
Cd2bp2	4		-2.3605	-4.9803	0	0	+	6.35e-07	1.5e-05	-1.6925	-3.601	0	0	+	0.00031703	0.0046683	-0.668
Arhgef26	4		-0.28622	-0.86918	0.028732	0.10059		0.38475	0.99994	0.38166	1.1601	0.13573	0.37725		0.24599	0.80413	-0.66788
Gng8	4		-0.42148	-1.6804	0.0023701	0.011695	+	0.092875	0.51257	0.24637	0.98315	0.4183	0.69249		0.32554	0.81935	-0.66785
Vmn2r8	4		-0.28398	-0.45935	0.029457	0.10237		0.64598	0.99994	0.38371	0.62087	0.13365	0.37431		0.53469	0.86995	-0.66769
Med27	4		-1.2139	-2.5778	0	0	+	0.009942	0.078993	-0.54626	-1.1651	0.0035794	0.024104	+	0.24397	0.80413	-0.66764
Zfp68	4		-0.23657	-0.74084	0.062059	0.1806		0.45879	0.99994	0.43105	1.3502	0.080633	0.26904		0.17695	0.77777	-0.66762
Grik5	4		0.0085601	0.016561	0.87042	0.93364		0.98679	0.99994	0.67565	1.308	0.003531	0.023817	+	0.19089	0.78801	-0.66709
Erich4	4		0.0079659	0.020435	0.86693	0.93174		0.9837	0.99994	0.67496	1.7318	0.0035794	0.024104	+	0.083306	0.58601	-0.666994
Stra8	4		-0.14692	-0.42065	0.20712	0.41185		0.67401	0.99994	0.51993	1.4891	0.027861	0.12757		0.13647	0.72752	-0.66685
Tcp1	4	Yes	-4.1714	-6.0579	0	0	+	1.38e-09	7.01e-08	-3.5046	-5.1368	0	0	+	2.79e-07	9.11e-06	-0.6668
Slc2a5	4		0.17196	0.34841	0.36901	0.5853		0.72754	0.99994	0.83862	1.7003	0.00019348	0.0016743	+	0.089068	0.60933	-0.66666
Vmn2r58	4		-0.27394	-0.88879	0.033665	0.11306		0.37412	0.99994	0.3927	1.2745	0.12136	0.35234		0.20249	0.79107	-0.66664
Zfp143	4		-1.6192	-3.4843	0	0	+	0.00049339	0.0055286	-0.95266	-2.0677	0	0	+	0.038665	0.32627	-0.66654
B4galnt4	4		-0.28428	-0.82598	0.029312	0.102		0.40882	0.99994	0.38226	1.1113	0.13471	0.37549		0.26645	0.80941	-0.66654
Vmn1r122	4		-1.8059	-3.3444	0	0	+	0.00082451	0.0087058	-1.1394	-2.1188	0	0	+	0.034107	0.29222	-0.6665
Olfr1303	4		-0.71466	-2.2328	0	0	+	0.025564	0.18069	-0.048735	-0.15247	0.48515	0.74431		0.87881	0.9783	-0.665925
Nufip2	4		-1.1089	-2.3807	0	0	+	0.01728	0.12791	-0.44303	-0.9525	0.012141	0.066561		0.34084	0.82071	-0.66587
Cyp2j5	4		-0.24993	-0.7773	0.05045	0.15459		0.43698	0.99994	0.41564	1.2932	0.094515	0.29937		0.19593	0.78975	-0.66557
Ccne2	4		-0.24075	-0.67352	0.057947	0.17124		0.50062	0.99994	0.42454	1.1884	0.085712	0.27976		0.23469	0.8004	-0.66529
Snap29	4		-0.38681	-1.1608	0.0048854	0.022565	+	0.24572	0.93222	0.27844	0.8368	0.32935	0.61746		0.40271	0.83386	-0.66525
Man2b2	4		-0.019361	-0.037161	0.72076	0.84679		0.97036	0.99994	0.64576	1.2398	0.0051272	0.032485	+	0.21505	0.79498	-0.665121
Tcte3	4		-0.52835	-1.1114	0.00038696	0.0022548	+	0.26639	0.96686	0.13673	0.28785	0.80937	0.92345		0.77346	0.95007	-0.66508
Tyk2	4		-0.2511	-0.76412	0.049773	0.15303		0.44479	0.99994	0.41393	1.2602	0.096256	0.30326		0.2076	0.79249	-0.66503
Ttc33	4		-1.1776	-3.7091	0	0	+	0.00020799	0.0025579	-0.5128	-1.6185	0.0050305	0.03201	+	0.10555	0.66156	-0.6648
Galp	4		-0.099331	-0.20644	0.35537	0.5722		0.83645	0.99994	0.56546	1.1757	0.014656	0.077021		0.23973	0.80176	-0.664791
Crip2	4		-0.33242	-1.1962	0.013447	0.054414		0.23162	0.90972	0.33231	1.1963	0.21331	0.49082		0.23159	0.8004	-0.66473
Olfr1164	4		0.11837	0.22353	0.56385	0.74795		0.82313	0.99994	0.78303	1.4795	0.00033859	0.0027734	+	0.13902	0.72848	-0.66466
Pgc	4		-0.27104	-0.72558	0.035552	0.11792		0.4681	0.99994	0.39361	1.055	0.12001	0.34934		0.29143	0.81421	-0.66465
Olfr1434	4		-0.64612	-1.9721	4.837e-05	0.00030941	+	0.0486	0.31049	0.018521	0.056676	0.71534	0.87737		0.9548	0.9924	-0.664641
Bex6	4		-0.2821	-0.9686	0.030086	0.10379		0.33275	0.99994	0.38229	1.3135	0.13461	0.37542		0.18902	0.78612	-0.66439
Lypd5	4		-0.079265	-0.22369	0.43523	0.64664		0.823	0.99994	0.585	1.6511	0.011222	0.062567		0.098722	0.64262	-0.664265
Mafk	4		-0.90567	-3.392	0	0	+	0.00069391	0.0074719	-0.24144	-0.90542	0.10588	0.32234		0.36524	0.82563	-0.66423
Map4k5	4		0.34719	0.43782	0.086534	0.22822		0.66152	0.99994	1.0114	1.2759	0	0	+	0.20199	0.79055	-0.66421
S100a8	4		-0.10655	-0.31993	0.32959	0.54604		0.74902	0.99994	0.55755	1.6754	0.016543	0.084507		0.093846	0.62769	-0.6641
Eny2	4		-2.195	-4.3998	0	0	+	1.08e-05	0.00018125	-1.5309	-3.0827	0	0	+	0.0020513	0.024844	-0.6641
Flt3	4		-0.32501	-1.1079	0.01514	0.059847		0.2679	0.96828	0.33875	1.1557	0.20248	0.47818		0.2478	0.80413	-0.66376
Taar5	4		-0.39067	-1.4207	0.0044984	0.020899	+	0.15539	0.7298	0.27307	0.99339	0.34318	0.62977		0.32052	0.81935	-0.66374
Ubr1	4		-0.46458	-1.4934	0.0010641	0.0056848	+	0.13534	0.66858	0.1987	0.6389	0.5712	0.79962		0.52289	0.86641	-0.66328
Bicc1	4		-0.4466	-1.5863	0.0015962	0.0082998	+	0.11267	0.58703	0.21662	0.76977	0.51262	0.76312		0.44143	0.8459	-0.66322
Ttc9b	4		-0.1028	-0.32806	0.34231	0.55808		0.74287	0.99994	0.56039	1.7886	0.015769	0.081561		0.073674	0.54224	-0.66319
Tdpoz5	4		-1.2016	-3.7376	0	0	+	0.00018575	0.002312	-0.5388	-1.6851	0.0038696	0.025682	+	0.091961	0.6205	-0.6628
Rplp0	4	Yes	-4.5038	-7.5853	0	0	+	3.32e-14	6.86e-12	-3.841	-6.5306	0	0	+	6.55e-11	5.42e-09	-0.6628
Neil2	4		-0.0027784	-0.007066	0.80933	0.90097		0.99436	1	0.65999	1.6789	0.0041114	0.026933	+	0.093172	0.6248	-0.662768
Tmem86a	4		-0.15462	-0.49614	0.18787	0.38658		0.61979	0.99994	0.50814	1.6317	0.032601	0.14331		0.10274	0.65293	-0.66276
Pcgf6	4		-0.52279	-1.9611	0.0004837	0.0027809	+	0.049866	0.31662	0.13993	0.52517	0.7953	0.91552		0.59947	0.8936	-0.66272
Fbxw10	4		-0.2182	-0.64823	0.079859	0.21573		0.51684	0.99994	0.44426	1.3216	0.069508	0.24319		0.18631	0.78424	-0.66246
Slpi	4		-0.1712	-0.58773	0.15367	0.33805		0.55672	0.99994	0.49118	1.6866	0.040389	0.16737		0.091677	0.6196	-0.66238
Mmp19	4		-0.39863	-1.4268	0.0038212	0.018099	+	0.15363	0.72367	0.26373	0.94431	0.36945	0.65371		0.34501	0.82071	-0.66236
Scgb3a1	4		-0.12287	-0.35749	0.27518	0.49094		0.72072	0.99994	0.53948	1.5705	0.021766	0.10631		0.11629	0.69279	-0.66235
Pdlim1	4		-0.22188	-0.61443	0.075651	0.20753		0.53893	0.99994	0.44035	1.2197	0.072942	0.25154		0.22258	0.7977	-0.66223
Dmrta1	4		-0.20889	-0.57497	0.092193	0.23861		0.56531	0.99994	0.45321	1.2478	0.063074	0.2273		0.21209	0.79273	-0.6621
Macrod1	4		-0.54533	-1.1701	0.00029022	0.0017079	+	0.24196	0.92703	0.1167	0.2511	0.88957	0.95747		0.80174	0.95627	-0.66203
Nek2	4		-0.18467	-0.54823	0.12881	0.30026		0.58353	0.99994	0.47733	1.4172	0.048031	0.18932		0.15642	0.75391	-0.662
Prim2	4	Yes	-3.2303	-4.53	0	0	+	5.9e-06	0.00010593	-2.5684	-3.7167	0	0	+	0.00020187	0.0031076	-0.6619
Rad51	4		-5.74	-12.125	0	0	+	7.76e-34	2.67e-30	-5.0782	-10.754	0	0	+	5.69e-27	6.54e-24	-0.6618
Sprr2h	4		-0.27129	-0.63599	0.035262	0.11709		0.52478	0.99994	0.39051	0.91573	0.12436	0.35768		0.35981	0.82311	-0.6618
Pitpnm3	4		-0.22137	-0.68088	0.076038	0.20802		0.49595	0.99994	0.4402	1.355	0.073135	0.25204		0.1754	0.77601	-0.66157
Slc22a20	4		-0.11866	-0.2788	0.28867	0.50546		0.7804	0.99994	0.54288	1.2757	0.020606	0.10136		0.20206	0.79055	-0.66154
2310039H08Rik	4		-0.025142	-0.043063	0.69125	0.83092		0.96565	0.99994	0.63624	1.093	0.0056109	0.03494	+	0.2744	0.81117	-0.661382
Olfr1448	4		-0.28743	-0.80114	0.028151	0.098879		0.42305	0.99994	0.37373	1.0422	0.14569	0.39321		0.29734	0.81604	-0.66116
Vmn1r2	4		-1.3961	-3.4703	0	0	+	0.00051989	0.0057942	-0.73533	-1.83	0.00038696	0.0031583	+	0.06725	0.50742	-0.66077
Gripap1	4		-0.58701	-2.5892	0.00014511	0.0009028	+	0.009621	0.076649	0.073457	0.32415	0.93243	0.97477		0.74582	0.94198	-0.660467
Calcb	4		-0.19786	-0.53804	0.10699	0.26425		0.59055	0.99994	0.46258	1.2609	0.05698	0.21279		0.20733	0.79249	-0.66044
Lrrc73	4		-0.5136	-1.9862	0.00053207	0.0030496	+	0.047013	0.30166	0.14637	0.567	0.77107	0.90528		0.57071	0.88474	-0.65997
Eml4	4		-0.2606	-0.97546	0.043146	0.13763		0.32933	0.99994	0.39918	1.4945	0.11328	0.33727		0.13505	0.72641	-0.65978
Art5	4		-0.084978	-0.17225	0.41216	0.62567		0.86324	0.99994	0.57468	1.1657	0.013205	0.071279		0.24375	0.80413	-0.659658
Aqp11	4		-0.10256	-0.24216	0.34328	0.55917		0.80865	0.99994	0.55692	1.3153	0.016543	0.084507		0.18842	0.78575	-0.65948
Gm16501	4		-0.19835	-0.54714	0.10612	0.26284		0.58428	0.99994	0.46102	1.2721	0.057899	0.21502		0.20334	0.79213	-0.65937
Nsun7	4		-0.18044	-0.78224	0.1364	0.31292		0.43408	0.99994	0.47881	2.0762	0.047403	0.1876		0.037877	0.3208	-0.65925
Hmox2	4		-0.54267	-1.6598	0.00029022	0.0017079	+	0.096962	0.52982	0.11649	0.3565	0.89025	0.95775		0.72147	0.93371	-0.65916
Kansl2	4		-2.0667	-3.9522	0	0	+	7.74e-05	0.0010534	-1.4076	-2.723	0	0	+	0.0064688	0.069365	-0.6591
0610010B08Rik	4		-1.7086	-4.1579	0	0	+	3.21e-05	0.00047973	-1.0495	-2.5628	0	0	+	0.010382	0.10444	-0.6591
Srbd1	4	Yes	-2.9624	-5.7525	0	0	+	8.8e-09	3.54e-07	-2.3039	-4.5436	0	0	+	5.53e-06	0.00012676	-0.6585
Lrrtm4	4		-0.042579	-0.10492	0.60429	0.77558		0.91644	0.99994	0.61575	1.5189	0.0074973	0.044643	+	0.12879	0.71826	-0.658329
Skint4	4		0.026806	0.064506	0.97407	0.9875		0.94857	0.99994	0.6851	1.649	0.0030473	0.020847	+	0.09914	0.64333	-0.658294
Gimap8	4		-0.26067	-0.70931	0.043146	0.13763		0.47813	0.99994	0.39761	1.0822	0.11517	0.34116		0.27918	0.81317	-0.65828
Nanos2	4		0.15012	0.31839	0.44321	0.6538		0.75019	0.99994	0.80817	1.7144	0.00029022	0.002445	+	0.08646	0.59902	-0.65805
Rab32	4		0.19329	0.24622	0.31068	0.52751		0.80551	0.99994	0.85128	1.0847	0.00019348	0.0016743	+	0.27807	0.81317	-0.65799
Igfbp4	4		-0.22982	-0.73564	0.067573	0.19127		0.46195	0.99994	0.42769	1.3699	0.082954	0.27379		0.17072	0.7687	-0.65751
Pdf	4		0.016745	0.041137	0.91859	0.95958		0.96719	0.99994	0.67423	1.6567	0.0036277	0.024398	+	0.097578	0.64124	-0.657485
Tbx22	4		0.15304	0.19916	0.4331	0.64492		0.84214	0.99994	0.81046	1.0571	0.00029022	0.002445	+	0.29046	0.81371	-0.65742
Klrb1a	4		-0.2674	-0.74813	0.038648	0.12638		0.45438	0.99994	0.38968	1.0906	0.12576	0.36106		0.27546	0.81209	-0.65708
Pfkl	4		0.35024	0.48729	0.084696	0.22506		0.62605	0.99994	1.0071	1.4016	0	0	+	0.16104	0.76029	-0.65686
Olfr775	4		-0.21404	-0.50065	0.084841	0.22539		0.61662	0.99994	0.44265	1.0359	0.070717	0.24609		0.30025	0.81794	-0.65669
2810474O19Rik	4		0.28853	0.50746	0.14061	0.3198		0.61183	0.99994	0.94511	1.6635	0	0	+	0.096211	0.63691	-0.65658
H2-Eb2	4		-0.26691	-0.66717	0.038841	0.12676		0.50467	0.99994	0.38957	0.97545	0.12605	0.36134		0.32934	0.81974	-0.65648
Adipoq	4		-0.19659	-0.60353	0.10883	0.26728		0.54616	0.99994	0.45982	1.414	0.058286	0.2158		0.15735	0.75549	-0.65641
Fam114a2	4		-0.34095	-0.94441	0.011415	0.047172	+	0.34496	0.99994	0.3154	0.87427	0.24567	0.52807		0.38197	0.8297	-0.65635
Gm21951	4		-1.3395	-3.4697	0	0	+	0.00052114	0.0058049	-0.68331	-1.7769	0.00077392	0.0060629	+	0.075578	0.5531	-0.65619
Pcdh11x	4		-0.23012	-0.64465	0.067089	0.19027		0.51916	0.99994	0.426	1.1946	0.084647	0.27778		0.23225	0.8004	-0.65612
Dad1	4	Yes	-2.5453	-4.9223	0	0	+	8.56e-07	1.94e-05	-1.8892	-3.6659	0	0	+	0.00024644	0.0037244	-0.6561
Tchp	4		-0.31066	-0.75594	0.018768	0.071062		0.44969	0.99994	0.34534	0.84077	0.19106	0.46405		0.40048	0.83356	-0.656
Pou2f1	4		-0.85754	-2.4725	0	0	+	0.013419	0.10249	-0.20169	-0.58224	0.15314	0.40579		0.56041	0.88062	-0.65585
Dnajb4	4		-0.03947	-0.077393	0.6202	0.78585		0.93831	0.99994	0.61633	1.2098	0.0074973	0.044643	+	0.22636	0.79812	-0.6558
Spink3	4		-0.29155	-0.853	0.025926	0.092462		0.39366	0.99994	0.36368	1.0642	0.16015	0.41737		0.28726	0.81342	-0.65523
Zfp35	4		-0.38252	-1.1718	0.0053691	0.024552	+	0.24129	0.92548	0.27268	0.83567	0.34444	0.63129		0.40334	0.83386	-0.6552
Sult2a5	4		-0.2243	-0.56056	0.0727	0.20142		0.5751	0.99994	0.43088	1.0773	0.080633	0.26904		0.28133	0.81317	-0.65518
Ndufv3	4		-0.084781	-0.2085	0.41245	0.62597		0.83484	0.99994	0.57038	1.4043	0.013737	0.073215		0.16023	0.75937	-0.655161
Ppwd1	4	Yes	-1.8187	-4.4937	0	0	+	7e-06	0.00012341	-1.1636	-2.9039	0	0	+	0.0036852	0.041976	-0.6551
Ifna13	4		-0.15377	-0.39951	0.19005	0.38967		0.68952	0.99994	0.50127	1.3029	0.035407	0.15209		0.19261	0.78826	-0.65504
Guca2a	4		-0.13786	-0.41902	0.23053	0.43991		0.6752	0.99994	0.51716	1.5727	0.028877	0.13112		0.1158	0.69227	-0.65502
Gdi2	4		-1.0209	-2.2178	0	0	+	0.026566	0.18612	-0.36596	-0.79678	0.028538	0.13007		0.42558	0.84139	-0.65494
Chchd4	4		-2.241	-4.5714	0	0	+	4.85e-06	8.99e-05	-1.5861	-3.2733	0	0	+	0.0010631	0.013814	-0.6549
Ppfibp2	4		0.26457	0.4341	0.17171	0.36493		0.66421	0.99994	0.91908	1.5084	4.837e-05	0.00045167	+	0.13145	0.72128	-0.65451
Zfp668	4		-0.54613	-2.0402	0.00029022	0.0017079	+	0.041335	0.27069	0.10818	0.40444	0.92464	0.97214		0.68589	0.92265	-0.65431
St8sia2	4		0.05617	0.14708	0.86553	0.93125		0.88307	0.99994	0.71031	1.8613	0.0018864	0.013636	+	0.062704	0.48102	-0.65414
Stard6	4		-0.45539	-1.4276	0.0012576	0.0066259	+	0.15341	0.72344	0.19867	0.62357	0.57125	0.79962		0.53291	0.86964	-0.65406
Olfr1305	4		-0.35912	-1.2325	0.0086098	0.037169	+	0.21774	0.8825	0.29455	1.0116	0.29138	0.57912		0.31173	0.81935	-0.65367
Nus1	4	Yes	-2.8372	-5.6287	0	0	+	1.82e-08	6.52e-07	-2.1836	-4.3608	0	0	+	1.3e-05	0.00027058	-0.6536
Tstd3	4		-0.24438	-0.84326	0.054513	0.16329		0.39908	0.99994	0.40914	1.4121	0.10148	0.31407		0.15791	0.75676	-0.65352
Epha2	4		0.88874	0.55003	0.00082229	0.0045382	+	0.5823	0.99994	1.5421	0.9546	0	0	+	0.33978	0.82071	-0.65336
Ehbp1	4		-0.19096	-0.51401	0.11923	0.28542		0.60724	0.99994	0.46225	1.2455	0.057318	0.21374		0.21294	0.79273	-0.65321
Olfr161	4		-0.27277	-0.89248	0.034585	0.11545		0.37214	0.99994	0.38019	1.2458	0.13723	0.37968		0.21285	0.79273	-0.65296
Olfr1344	4		-0.19172	-0.64778	0.11788	0.28314		0.51713	0.99994	0.46102	1.5595	0.057899	0.21502		0.11888	0.6965	-0.65274
Pih1d1	4		-0.57848	-2.0722	0.00019348	0.001182	+	0.038249	0.25369	0.074234	0.26602	0.93591	0.9754		0.79022	0.95335	-0.652714
Bnc1	4		-0.28129	-0.89601	0.030473	0.10477		0.37025	0.99994	0.37141	1.1836	0.14859	0.39816		0.23656	0.80079	-0.6527
Olfr784	4		-0.25901	-0.70107	0.044162	0.1402		0.48326	0.99994	0.39368	1.0661	0.11981	0.34892		0.2864	0.81342	-0.65269
Snrpg	4	Yes	-5.3408	-9.2677	0	0	+	1.9e-20	1.51e-17	-4.6882	-8.1392	0	0	+	3.98e-16	9.9e-14	-0.6526
Krtap31-1	4		-0.56118	-2.5742	0.00024185	0.001465	+	0.010047	0.079732	0.091196	0.41843	0.99294	0.99704		0.67564	0.91907	-0.652376
Zfp260	4		-0.24231	-0.91156	0.056786	0.16841		0.362	0.99994	0.40988	1.5423	0.10061	0.31212		0.123	0.7046	-0.65219
Vmn1r171	4		-0.64032	-1.7791	4.837e-05	0.00030941	+	0.075221	0.43683	0.011832	0.03293	0.69275	0.86672		0.97373	0.99482	-0.652152
Pcdh9	4		-0.22715	-0.66102	0.069943	0.19588		0.5086	0.99994	0.42478	1.2375	0.085518	0.2793		0.2159	0.79607	-0.65193
Ceacam9	4		-0.064213	-0.13445	0.50223	0.70295		0.89304	0.99994	0.58769	1.2308	0.011077	0.061842		0.21839	0.7966	-0.651903
Gpr180	4		-0.33428	-0.71221	0.01306	0.05315		0.47634	0.99994	0.31758	0.67764	0.24112	0.52324		0.498	0.86044	-0.65186
Vasp	4		-0.27709	-0.96597	0.032214	0.10932		0.33406	0.99994	0.37471	1.3068	0.14424	0.39077		0.19129	0.78801	-0.6518
Klrc2	4		-0.18897	-0.51221	0.12238	0.2902		0.60851	0.99994	0.46282	1.2558	0.056835	0.21236		0.2092	0.79249	-0.65179
Hivep1	4		0.39519	0.49701	0.057028	0.16906		0.61918	0.99994	1.0469	1.3172	0	0	+	0.18779	0.78546	-0.65171
Mdh2	4		0.38277	0.49522	0.063316	0.18336		0.62044	0.99994	1.0343	1.3384	0	0	+	0.18077	0.78088	-0.65153
Rictor	4		-2.4035	-6.0604	0	0	+	1.36e-09	6.91e-08	-1.752	-4.4275	0	0	+	9.53e-06	0.00020612	-0.6515
Phkg2	4		-0.22422	-0.8531	0.0727	0.20142		0.39361	0.99994	0.42722	1.6268	0.083583	0.27551		0.10378	0.65513	-0.65144
Bhmt2	4		0.23103	0.42619	0.22676	0.4352		0.66997	0.99994	0.88209	1.6278	9.674e-05	0.00088183	+	0.10358	0.65439	-0.65106
Myef2	4		-0.25789	-0.85558	0.044936	0.14205		0.39223	0.99994	0.393	1.3044	0.12112	0.35188		0.19211	0.78826	-0.65089
[truncated: 17,675 more rows]
