# Supplementary material for: Non-canonical functions of SNAIL drive context-specific cancer progression
Source: Nat Commun. 2023 Mar 7;14:1201. doi: 10.1038/s41467-023-36505-0 (PMC9992512; doi:10.1038/s41467-023-36505-0)
Supplement: Supplementary file 6 — Source Data [file 41467_2023_36505_MOESM6_ESM.zip]

Archive with 4 entries (4 files):
- Source_Data_NCOMMS-21-46649A.xlsx
- __MACOSX/._Source_Data_NCOMMS-21-46649A.xlsx
- Source_data_unprocessed_gels-FINAL-all.pdf
- __MACOSX/._Source_data_unprocessed_gels-FINAL-all.pdf
