# Supplementary material for: Non-canonical functions of SNAIL drive context-specific cancer progression
Source: Nat Commun. 2023 Mar 7;14:1201. doi: 10.1038/s41467-023-36505-0 (PMC9992512; doi:10.1038/s41467-023-36505-0)
Supplement: Supplementary file 6 — Source Data [file 41467_2023_36505_MOESM6_ESM.zip › Source_Data_NCOMMS-21-46649A.xlsx]

## Sheet: 1D
1D	ADM and PanIN Counting PK/PKS
Raw Data
PK 1m
P516	1	2	3	4	5	6	7	8	9	10	11	12	13	14	15	16	17	18	19	20		average/field	total
ADM	0	0	0	0	0	1	0	0	0	0	1	0	0	0	0	0	0	1	0	0	ADM	0.15	3
PanIN	0	0	0	0	0	0	0	0	0	0	0	0	0	0	0	0	0	0	0	0	PanIN	0	0
MJ118	1	2	3	4	5	6	7	8	9	10	11	12	13	14	15	16	17	18	19	20		average/field	total
ADM	0	0	2	8	7	0	0	1	0	0	0	1	3	0	0	1	1	2	0	3	ADM	1.45	29
PanIN	0	0	0	1	2	0	0	0	0	0	0	0	0	0	0	0	0	0	0	0	PanIN	0.15	3
BH077	1	2	3	4	5	6	7	8	9	10	11	12	13	14	15	16	17	18	19	20		average/field	total
ADM	0	0	0	0	0	0	0	0	0	0	0	0	0	0	0	0	0	3	2	0	ADM	0.25	5
PanIN	0	0	0	0	0	0	0	0	0	0	0	0	0	0	0	0	0	0	0	0	PanIN	0	0
PE069	1	2	3	4	5	6	7	8	9	10	11	12	13	14	15	16	17	18	19	20		average/field	total
ADM	0	0	0	1	0	1	0	0	0	0	0	0	4	0	0	0	0	0	0	0	ADM	0.3	6
PanIN	0	0	0	0	0	0	0	0	0	0	0	0	0	0	0	0	0	0	0	0	PanIN	0	0
PKS 1m
P830	1	2	3	4	5	6	7	8	9	10	11	12	13	14	15	16	17	18	19	20		average/field	total
ADM	14	5	13	5	7	10	9	27	12	4	18	3	2	5	8	8	12	4	3	10	ADM	8.95	179
PanIN	0	0	0	0	0	1	0	2	1	0	0	0	0	1	0	0	2	0	1	1	PanIN	0.45	9
P814	1	2	3	4	5	6	7	8	9	10	11	12	13	14	15	16	17	18	19	20		average/field	total
ADM	3	4	2	1	1	0	0	1	0	0	0	0	0	0	0	1	3	2	1	7	ADM	1.3	26
PanIN	0	0	0	0	0	0	0	0	0	0	0	0	0	0	0	1	0	0	2	0	PanIN	0.15	3
P383	1	2	3	4	5	6	7	8	9	10	11	12	13	14	15	16	17	18	19	20		average/field	total
ADM	18	10	15	3	6	16	8	10	10	3	0	9	0	2	2	1	3	8	4	7	ADM	6.75	135
PanIN	0	1	2	1	0	0	1	0	1	0	2	1	1	2	0	0	0	0	1	0	PanIN	0.65	13
P888	1	2	3	4	5	6	7	8	9	10	11	12	13	14	15	16	17	18	19	20		average/field	total
ADM	5	4	2	0	0	2	0	3	6	2	0	2	0	0	0	0	3	0	5	9	ADM	2.15	43
PanIN	1	0	0	0	1	0	0	0	0	0	0	2	0	0	0	0	0	0	0	0	PanIN	0.2	4
Analyzed
PanINs			ADMs
PK	PKS		PK	PKS
0	0.45		0.15	8.95
0.15	0.15		1.45	1.3
0	0.65		0.25	6.75
0	0.2		0.3	2.15

## Sheet: 1E
1E	ADM Assay PK/PKS
Raw Data
#	acinar	ductal	% ductal	MW	SD
P3507	21	2	8.69565	6.26294	8.89816
	44	0	0
	55	1	1.78571
	19	5	20.8333
	19	0	0
P3511	10	31	75.6098	71.2467	4.53664
	10	25	71.4286
	14	28	66.6667
	8	16	66.6667
	7	22	75.8621
#	acinar	ductal	% ductal	MW	SD
P3873	48	3	5.88235	8.35582	1.76125
	26	3	10.3448
	38	4	9.52381
	25	2	7.40741
	53	5	8.62069
#	acinar	ductal	% ductal	MW	SD
P3874	6	26	81.25	84.5199	7.02665
	5	14	73.6842
	2	19	90.4762
	4	33	89.1892
	3	22	88
#	acinar	ductal	% ductal	MW	SD
P3876	19	21	52.5	49.2195	5.76248
	10	8	44.4444
	14	10	41.6667
	15	18	54.5455
	8	9	52.9412
#	acinar	ductal	% ductal	MW	SD
P3878	5	11	68.75	74.3895	4.61995
	8	22	73.3333
	13	33	71.7391
	7	28	80
	7	25	78.125
#	acinar	ductal	% ductal	MW	SD
P3576	7	18	72	79.5861	6.68504
	4	22	84.6154
	5	23	82.1429
#	acinar	ductal	% ductal	MW	SD
P3577	24	6	20	37.1756	17.7477
	19	5	20.8333
	16	7	30.4348
	15	25	62.5
	23	12	34.2857
	18	22	55
#	acinar	ductal	% ductal	MW	SD
P3578	10	18	64.2857	71.0317	9.54033
	4	14	77.7778
#	acinar	ductal	% ductal	MW	SD
P3579	11	1	8.33333	7.29167	1.47314
	15	1	6.25
P3509	no ring forming		0	0	0
Analyzed
	Mouse 1	Mouse 2	Mouse 3	Mouse 4	Mouse 5	%ADM	SD
wt	0	7.29167	8.35582			5.21583	4.54827
PK	6.26294	37.1756	49.2195			30.886	22.1582
PKS	71.2467	79.5861	71.0317	84.5199	74.3895	76.1548	5.81377

## Sheet: 1F
1F	GSEA PDAC
MicroArray mRNA expression data available under:
https://www.ebi.ac.uk/biostudies/studies/E-MTAB-8174
Dataset	PKSvsPK_collapsed_to_symbols.PK_vs_PKS.cls
	#PKS_versus_PK.PK_vs_PKS.cls
	#PKS_versus_PK_repos
Phenotype	PK_vs_PKS.cls#PKS_versus_PK_repos
Upregulated in class	PKS
GeneSet	GRUETZMANN_PANCREATIC_CANCER_UP
Enrichment Score (ES)	0.671593
Normalized Enrichment Score (NES)	3.1519
Nominal p-value	0
FDR q-value	0
FWER p-Value	0

## Sheet: 1G
1G	Survival of PK, PKS and PKSS mice
Survival (days)	PK	PKS	PKSS		Mouse No.	Sex	Genotype	survival time (days)
95	1				90	female	PKrasG12D/+	95
102	1				9378	male	PKrasG12D/+	102
132	1				355	female	PKrasG12D/+	132
147	1				5834	male	PKrasG12D/+	147
161	1				288	male	PKrasG12D/+	161
162	1				9090	male	PKrasG12D/+	162
181	1				3412	male	PKrasG12D/+	181
191	1				E652	male	PKrasG12D/+	191
200	1				7688	male	PKrasG12D/+	200
206	1				6586	male	PKrasG12D/+	206
216	1				8495	female	PKrasG12D/+	216
217	1				16992	male	PKrasG12D/+	217
250	1				7317	female	PKrasG12D/+	250
262	1				5748	female	PKrasG12D/+	262
263	1				8570	female	PKrasG12D/+	263
266	1				6692	female	PKrasG12D/+	266
270	1				7145	male	PKrasG12D/+	270
275	1				8028	female	PKrasG12D/+	275
280	1				5671	male	PKrasG12D/+	280
335	1				7795	female	PKrasG12D/+	335
305	1				8305	male	PKrasG12D/+	305
314	1				3278	female	PKrasG12D/+	314
317	1				9806	male	PKrasG12D/+	317
318	1				51942	female	PKrasG12D/+	318
319	1				8296	male	PKrasG12D/+	319
339	1				8250	female	PKrasG12D/+	339
339	1				8251	female	PKrasG12D/+	339
354	1				P2628	female	PKrasG12D/+	354
355	1				F5143	male	PKrasG12D/+	355
356	1				8303	male	PKrasG12D/+	356
360	1				8025	male	PKrasG12D/+	360
361	1				8455	male	PKrasG12D/+	361
363	1				8658	female	PKrasG12D/+	363
365	1				2772	male	PKrasG12D/+	365
366	1				3052	male	PKrasG12D/+	366
372	1				7951	male	PKrasG12D/+	372
376	1				5827	female	PKrasG12D/+	376
377	1				16990	male	PKrasG12D/+	377
377	1				2994	female	PKrasG12D/+	377
388	1				8122	female	PKrasG12D/+	388
390	1				8098	female	PKrasG12D/+	390
390	1				9091	female	PKrasG12D/+	390
393	1				8662	male	PKrasG12D/+	393
395	1				7429	male	PKrasG12D/+	395
395	1				9289	female	PKrasG12D/+	395
401	1				8023	male	PKrasG12D/+	401
401	1				8447	male	PKrasG12D/+	401
403	1				6113	female	PKrasG12D/+	403
419	1				12753	male	PKrasG12D/+	419
420	1				7813	female	PKrasG12D/+	420
422	1				6374	female	PKrasG12D/+	422
427	1				7299	female	PKrasG12D/+	427
430	1				6687	male	PKrasG12D/+	430
433	1				8389	female	PKrasG12D/+	433
436	1				8018	male	PKrasG12D/+	436
444	1				6596	female	PKrasG12D/+	444
445	1				3202	male	PKrasG12D/+	445
446	1				F0028	male	PKrasG12D/+	446
448	1				8311	female	PKrasG12D/+	448
449	1				5540	female	PKrasG12D/+	449
453	1				8479	female	PKrasG12D/+	453
455	1				10846	female	PKrasG12D/+	455
465	1				8442	male	PKrasG12D/+	465
466	1				5320	male	PKrasG12D/+	466
469	1				9110	male	PKrasG12D/+	469
470	1				8661	male	PKrasG12D/+	470
472	1				7614	female	PKrasG12D/+	472
473	1				E657	male	PKrasG12D/+	473
474	1				3049	male	PKrasG12D/+	474
474	1				9199	male	PKrasG12D/+	474
474	1				B640	female	PKrasG12D/+	474
478	1				53631	male	PKrasG12D/+	478
480	1				11890	male	PKrasG12D/+	480
491	1				5288	female	PKrasG12D/+	491
493	1				12591	female	PKrasG12D/+	493
494	1				5169	female	PKrasG12D/+	494
505	1				53646	male	PKrasG12D/+	505
508	1				8182	male	PKrasG12D/+	508
511	1				7733	male	PKrasG12D/+	511
523	1				7564	male	PKrasG12D/+	523
525	1				7653	male	PKrasG12D/+	525
528	1				5390	female	PKrasG12D/+	528
532	1				53913	male	PKrasG12D/+	532
539	1				8349	female	PKrasG12D/+	539
545	1				7734	male	PKrasG12D/+	545
547	1				8596	female	PKrasG12D/+	547
547	1				5318	male	PKrasG12D/+	547
548	1				15626	female	PKrasG12D/+	548
548	1				53704	male	PKrasG12D/+	548
555	1				7657	male	PKrasG12D/+	555
558	1				7569	female	PKrasG12D/+	558
568	1				53578	female	PKrasG12D/+	568
572	1				5884	female	PKrasG12D/+	572
574	1				7265	female	PKrasG12D/+	574
574	1				11846	female	PKrasG12D/+	574
575	1				3002	male	PKrasG12D/+	575
581	1				15612	male	PKrasG12D/+	581
585	1				5925	male	PKrasG12D/+	585
597	1				9424	female	PKrasG12D/+	597
613	1				7585	female	PKrasG12D/+	613
619	1				5751	female	PKrasG12D/+	619
619	1				8024	male	PKrasG12D/+	619
623	1				9201	female	PKrasG12D/+	623
624	1				3091	female	PKrasG12D/+	624
633	1				363	male	PKrasG12D/+	633
636	1				8513	female	PKrasG12D/+	636
657	1				6095	female	PKrasG12D/+	657
657	1				15318	female	PKrasG12D/+	657
680	1				17727	female	PKrasG12D/+	680
684	1				7987	male	PKrasG12D/+	684
695	1				8572	female	PKrasG12D/+	695
695	1				9528	female	PKrasG12D/+	695
728	1				3071s	female	PKrasG12D/+	728
735	1				3208	female	PKrasG12D/+	735
756	1				7637	female	PKrasG12D/+	756
791	1				53623	female	PKrasG12D/+	791
793	1				6693	female	PKrasG12D/+	793
796	1				6122	male	PKrasG12D/+	796
763	1				17473	male	PKrasG12D/+	763
812	1				21297	male	PKrasG12D/+	812
819	1				7655	male	PKrasG12D/+	819
844	1				7662	female	PKrasG12D/+	844
903	1				F0042	male	PKrasG12D/+	903
998	1				3015	female	PKrasG12D/+	998
1096	1				5642	female	PKrasG12D/+	1096
190		1			P027	female	PKrasG12D/+;SnailKI/+	190
210		1			P021	male	PKrasG12D/+;SnailKI/+	210
188		1			P103	female	PKrasG12D/+;SnailKI/+	188
262		1			P062	female	PKrasG12D/+;SnailKI/+	262
187		1			P124	male	PKrasG12D/+;SnailKI/+	187
126		1			P144	male	PKrasG12D/+;SnailKI/+	126
164		1			P141	female	PKrasG12D/+;SnailKI/+	164
156		1			P148	male	PKrasG12D/+;SnailKI/+	156
176		1			P182	female	PKrasG12D/+;SnailKI/+	176
132		1			P419	female	PKrasG12D/+;SnailKI/+	132
148		1			P417	male	PKrasG12D/+;SnailKI/+	148
179		1			P334	male	PKrasG12D/+;SnailKI/+	179
141		1			P486	male	PKrasG12D/+;SnailKI/+	141
203		1			P348	female	PKrasG12D/+;SnailKI/+	203
226		1			P322	male	PKrasG12D/+;SnailKI/+	226
201		1			P394	male	PKrasG12D/+;SnailKI/+	201
94		1			P714	female	PKrasG12D/+;SnailKI/+	94
202		1			P501	female	PKrasG12D/+;SnailKI/+	202
245		1			P423	female	PKrasG12D/+;SnailKI/+	245
117		1			P715	male	PKrasG12D/+;SnailKI/+	117
230		1			P493	male	PKrasG12D/+;SnailKI/+	230
348		1			P261	female	PKrasG12D/+;SnailKI/+	348
208		1			P609	female	PKrasG12D/+;SnailKI/+	208
228		1			P593	female	PKrasG12D/+;SnailKI/+	228
218		1			P628	female	PKrasG12D/+;SnailKI/+	218
262		1			P629	female	PKrasG12D/+;SnailKI/+	262
192		1			P792	female	PKrasG12D/+;SnailKI/+	192
29		1			P1296	female	PKrasG12D/+;SnailKI/+	29
119		1			P1593	female	PKrasG12D/+;SnailKI/+	119
147		1			P1636	male	PKrasG12D/+;SnailKI/+	147
135		1			P2111	female	PKrasG12D/+;SnailKI/+	135
239		1			P2002	female	PKrasG12D/+;SnailKI/+	239
273		1			P2009	male	PKrasG12D/+;SnailKI/+	273
184		1			P2212	male	PKrasG12D/+;SnailKI/+	184
230		1			P2387	male	PKrasG12D/+;SnailKI/+	230
132		1			P2573	male	PKrasG12D/+;SnailKI/+	132
155		1			P2568	male	PKrasG12D/+;SnailKI/+	155
196		1			P2964	female	PKrasG12D/+;SnailKI/+	196
228		1			P3128	male	PKrasG12D/+;SnailKI/+	228
192		1			SC5562	female	PKrasG12D/+;SnailKI/+	192
189		1			SC5577	female	PKrasG12D/+;SnailKI/+	189
120		1			P4174	female	PKrasG12D/+;SnailKI/+	120
86			1		P090	male	PKrasG12D/+;SnailKI/KI	86
59			1		P206	male	PKrasG12D/+;SnailKI/KI	59
60			1		P205	male	PKrasG12D/+;SnailKI/KI	60
55			1		P337	female	PKrasG12D/+;SnailKI/KI	55
65			1		P376	female	PKrasG12D/+;SnailKI/KI	65
72			1		P448	male	PKrasG12D/+;SnailKI/KI	72
60			1		P510	male	PKrasG12D/+;SnailKI/KI	60
70			1		P528	male	PKrasG12D/+;SnailKI/KI	70
64			1		P572	female	PKrasG12D/+;SnailKI/KI	64
91			1		P580	female	PKrasG12D/+;SnailKI/KI	91
50			1		P695	male	PKrasG12D/+;SnailKI/KI	50
50			1		P696	male	PKrasG12D/+;SnailKI/KI	50
40			1		P764	male	PKrasG12D/+;SnailKI/KI	40
143			1		P626	female	PKrasG12D/+;SnailKI/KI	143
47			1		P805	female	PKrasG12D/+;SnailKI/KI	47
70			1		P819	?	PKrasG12D/+;SnailKI/KI	70
96			1		P785	female	PKrasG12D/+;SnailKI/KI	96
60			1		P969	male	PKrasG12D/+;SnailKI/KI	60
91			1		P996	male	PKrasG12D/+;SnailKI/KI	91
95			1		P1075	male	PKrasG12D/+;SnailKI/KI	95
79			1		P1760	female	PKrasG12D/+;SnailKI/KI	79
63			1		P1820	male	PKrasG12D/+;SnailKI/KI	63
177			1		P1860	female	PKrasG12D/+;SnailKI/KI	177
75			1		P2570	female	PKrasG12D/+;SnailKI/KI	75
50			1		P2750	male	PKrasG12D/+;SnailKI/KI	50
62			1		P3295	male	PKrasG12D/+;SnailKI/KI	62
61			1		P3484	female	PKrasG12D/+;SnailKI/KI	61
56			1		SC5644	female	PKrasG12D/+;SnailKI/KI	56

## Sheet: 2B
2B	Survival APC mice
	killed	V-CreAPC	V-CreAPCSnail		Mouse No.	Sex	Genotype	survival time (days)
P2505	302	1			P2505	female	VApcΔInt	302
P2485	407	1			P2485	female	VApcΔInt	407
P2453	475	1			P2453	male	VApcΔInt	475
P2837	265	1			P2837	female	VApcΔInt	265
P3516	194	1			P3516	male	VApcΔInt	194
P2549	421	1			P2549	female	VApcΔInt	421
SC5479	519	1			SC5479	male	VApcΔInt	519
P2843	180	1			P2843	female	VApcΔInt	180
P2472	300		1		P2472	male	VApcΔInt;SnailKI/+	300
P2548	421		1		P2548	female	VApcΔInt;SnailKI/+	421
P2906	305		1		P2906	male	VApcΔInt;SnailKI/+	305
P2903	307		1		P2903	female	VApcΔInt;SnailKI/+	307
P2786	628		1		P2786	female	VApcΔInt;SnailKI/+	628
P3456	635		1		P3456	male	VApcΔInt;SnailKI/+	635
P3512	672		1		P3512	male	VApcΔInt;SnailKI/+	672
SC5433	416		1		SC5433	male	VApcΔInt;SnailKI/+	416
P3552	666		1		P3552	male	VApcΔInt;SnailKI/+	666
P3402	48		1		P3402	male	VApcΔInt;SnailKI/+	48

## Sheet: 2C
2C	mRNA Expression Snail in APC model
Raw Data
Well	Sample Name	Target Name	Task	Reporter	Quencher	RQ	RQ Min	RQ Max	Cт	Cт Mean	Cт SD	ΔCт	ΔCт Mean	ΔCт SE	HK Control ΔCт Mean	HK Control ΔCт SE	ΔΔCт	Automatic Ct Threshold	Ct Threshold	Automatic Baseline	Baseline Start	Baseline End	Efficiency	Tm1	Tm2	Tm3	Comments	HIGHSD	MTP
A1	P2505	Cyclo	UNKNOWN	SYBR	None				23.4155	23.419	0.00501311							FALSE	0.8	TRUE	3	17	1	82.29				N	N
A2	P2505	Cyclo	UNKNOWN	SYBR	None				23.4226	23.419	0.00501311							FALSE	0.8	TRUE	3	17	1	82.141				N	N
A3	P2505	Snail	UNKNOWN	SYBR	None	1	0.61459	1.6271	35.0037	35.1668	0.230781		11.7478	0.163226			0	FALSE	1	TRUE	3	28	1	80.8174				N	N
A4	P2505	Snail	UNKNOWN	SYBR	None	1	0.61459	1.6271	35.33	35.1668	0.230781		11.7478	0.163226			0	FALSE	1	TRUE	3	27	1	80.8174	67.5462			N	Y
B1	P2453	Cyclo	UNKNOWN	SYBR	None				23.604	23.5011	0.145429							FALSE	0.8	TRUE	3	17	1	82.141	66.4888			N	Y
B2	P2453	Cyclo	UNKNOWN	SYBR	None				23.3983	23.5011	0.145429							FALSE	0.8	TRUE	3	17	1	82.141	67.8305			N	Y
B3	P2453	Snail	UNKNOWN	SYBR	None	0.537917	0.28631	1.01063	35.9588	36.1435	0.261294		12.6424	0.211452			0.894545	FALSE	1	TRUE	3	28	1	80.6683	66.9498			N	Y
B4	P2453	Snail	UNKNOWN	SYBR	None	0.537917	0.28631	1.01063	36.3283	36.1435	0.261294		12.6424	0.211452			0.894545	FALSE	1	TRUE	3	28	1	80.6683				N	N
C1	P2485	Cyclo	UNKNOWN	SYBR	None				23.8402	23.905	0.0916293							FALSE	0.8	TRUE	3	17	1	82.141				N	N
C2	P2485	Cyclo	UNKNOWN	SYBR	None				23.9698	23.905	0.0916293							FALSE	0.8	TRUE	3	17	1	82.141				N	N
C3	P2485	Snail	UNKNOWN	SYBR	None	0.58406	0.143598	2.37557	36.8946	36.4287	0.658945		12.5236	0.470428			0.77581	FALSE	1	TRUE	3	29	1	80.6683	67.6953			Y	Y
C4	P2485	Snail	UNKNOWN	SYBR	None	0.58406	0.143598	2.37557	35.9627	36.4287	0.658945		12.5236	0.470428			0.77581	FALSE	1	TRUE	3	28	1	80.8174	66.8006			Y	Y
D1	P2472	Cyclo	UNKNOWN	SYBR	None				23.4289	23.4288	0.000171285							FALSE	0.8	TRUE	3	17	1	82.141				N	N
D2	P2472	Cyclo	UNKNOWN	SYBR	None				23.4287	23.4288	0.000171285							FALSE	0.8	TRUE	3	16	1	81.9919	67.0851			N	Y
D3	P2472	Snail	UNKNOWN	SYBR	None	16.5608	10.6013	25.8704	30.9774	31.127	0.211519		7.69814	0.149567			-4.0497	FALSE	1	TRUE	3	24	1	80.8174	67.6953			N	Y
D4	P2472	Snail	UNKNOWN	SYBR	None	16.5608	10.6013	25.8704	31.2765	31.127	0.211519		7.69814	0.149567			-4.0497	FALSE	1	TRUE	3	24	1	80.8174	66.8006			N	Y
E1	P2450	Cyclo	UNKNOWN	SYBR	None				23.1932	23.1373	0.0791511							FALSE	0.8	TRUE	3	16	1	81.9919				N	N
E2	P2450	Cyclo	UNKNOWN	SYBR	None				23.0813	23.1373	0.0791511							FALSE	0.8	TRUE	3	16	1	81.9919	66.787			N	Y
E3	P2450	Snail	UNKNOWN	SYBR	None	15.3711	10.4719	22.5622	31.0588	30.943	0.163875		7.80569	0.128686			-3.94215	FALSE	1	TRUE	3	24	1	80.8174	67.248			N	Y
E4	P2450	Snail	UNKNOWN	SYBR	None	15.3711	10.4719	22.5622	30.8271	30.943	0.163875		7.80569	0.128686			-3.94215	FALSE	1	TRUE	3	23	1	80.8174	66.8006			N	Y
F1	P2548	Cyclo	UNKNOWN	SYBR	None				22.9049	22.8929	0.0169761							FALSE	0.8	TRUE	3	16	1	81.9919				N	N
F2	P2548	Cyclo	UNKNOWN	SYBR	None				22.8809	22.8929	0.0169761							FALSE	0.8	TRUE	3	16	1	81.9919	66.9361			N	Y
F3	P2548	Snail	UNKNOWN	SYBR	None	13.2713	8.63596	20.3946	30.767	30.9105	0.203036		8.0176	0.144069			-3.73024	FALSE	1	TRUE	3	23	1	80.8174	66.9498			N	Y
F4	P2548	Snail	UNKNOWN	SYBR	None	13.2713	8.63596	20.3946	31.0541	30.9105	0.203036		8.0176	0.144069			-3.73024	FALSE	1	TRUE	3	23	1	80.8174	66.9498			N	Y
G1	P2903	Cyclo	UNKNOWN	SYBR	None				22.6236	22.6217	0.00274056							FALSE	0.8	TRUE	3	16	1	81.9919				N	N
G2	P2903	Cyclo	UNKNOWN	SYBR	None				22.6198	22.6217	0.00274056							FALSE	0.8	TRUE	3	15	1	81.9919				N	N
G3	P2903	Snail	UNKNOWN	SYBR	None	9.60521	6.56882	14.0451	30.9783	31.1057	0.180158		8.48402	0.127406			-3.26382	FALSE	1	TRUE	3	23	1	80.9665	67.9936			N	Y
G4	P2903	Snail	UNKNOWN	SYBR	None	9.60521	6.56882	14.0451	31.2331	31.1057	0.180158		8.48402	0.127406			-3.26382	FALSE	1	TRUE	3	24	1	80.9665	66.9498			N	Y
H1	NTC	Cyclo	NTC	SYBR	None				Undetermined									FALSE	0.8	TRUE	3	39	1	87.5074	66.6379	73.9422		N	Y
H2	NTC	Cyclo	NTC	SYBR	None				Undetermined									FALSE	0.8	TRUE	3	39	1	71.259	88.849	76.9236		N	Y
H3	NTC	Snail	NTC	SYBR	None				Undetermined									FALSE	1	TRUE	3	39	1	87.9749	61.5816	92.001		N	Y
H4	NTC	Snail	NTC	SYBR	None				Undetermined									FALSE	1	TRUE	3	39	1	62.7745				N	N
Analysis
Sample Name	Target Name	Cт	Cт Mean		Sample Name	Target Name	Cт	Cт Mean		dCt	MW	ddCt	2^-ddCt	MW	SD
P2505	Snail F3R3	35.0037	35.1668	VA	P2505	Cyclophilin	23.4155	23.419		11.5846	11.7478	-0.163187	1.11976	1.0064	0.160307
P2505	Snail F3R3	35.33	35.1668	VA	P2505	Cyclophilin	23.4226	23.419		11.911		0.163187	0.89305
P2453	Snail F3R3	35.9588	36.1435	VA	P2453	Cyclophilin	23.604	23.5011		12.4576		0.709784	0.611412	0.542334	0.0976914
P2453	Snail F3R3	36.3283	36.1435	VA	P2453	Cyclophilin	23.3983	23.5011		12.8271		1.07931	0.473255
P2485	Snail F3R3	36.8946	36.4287	VA	P2485	Cyclophilin	23.8402	23.905		12.9896		1.24175	0.422858	0.614787	0.271429
P2485	Snail F3R3	35.9627	36.4287	VA	P2485	Cyclophilin	23.9698	23.905		12.0577		0.309866	0.806717
P2472	Snail F3R3	30.9774	31.127	VAS	P2472	Cyclophilin	23.4289	23.4288		7.54857		-4.19926	18.3698	16.6498	2.43239
P2472	Snail F3R3	31.2765	31.127	VAS	P2472	Cyclophilin	23.4287	23.4288		7.84771		-3.90013	14.9299
P2450	Snail F3R3	31.0588	30.943	VAS	P2450	Cyclophilin	23.1932	23.1373		7.92157		-3.82627	14.1847	15.4207	1.74787
P2450	Snail F3R3	30.8271	30.943	VAS	P2450	Cyclophilin	23.0813	23.1373		7.68981		-4.05802	16.6566
P2548	Snail F3R3	30.767	30.9105	VAS	P2548	Cyclophilin	22.9049	22.8929		7.87403		-3.8738	14.6599	13.337	1.8708
P2548	Snail F3R3	31.0541	30.9105	VAS	P2548	Cyclophilin	22.8809	22.8929		8.16117		-3.58667	12.0142
P2903	Snail F3R3	30.9783	31.1057	VAS	P2903	Cyclophilin	22.6236	22.6217		8.35663		-3.39121	10.4919	9.64267	1.20102
P2903	Snail F3R3	31.2331	31.1057	VAS	P2903	Cyclophilin	22.6198	22.6217		8.61141		-3.13643	8.79342
Graph
V-Cre;APC	V-Cre;APC;Snail
1.01	16.65
0.54	15.42
0.61	13.34
	9.64

## Sheet: 2D
2D	Adenoma Counting APC model
Mouse No.	Adenoma	Carcinoma	Genotype	Sex
P2505	42	15	VApcΔInt	female
P2483	16	6	VApcΔInt	female
P2485	13	4	VApcΔInt	female
P2453	16	8	VApcΔInt	male
P2837	12	3	VApcΔInt	female
P2549	5	0	VApcΔInt	female
P3516	19	7	VApcΔInt	male
SC5479	4	1	VApcΔInt	male
P2472	1	1	VApcΔInt;SnailKI/+	male
P2548	12	4	VApcΔInt;SnailKI/+	female
P3402	32	5	VApcΔInt;SnailKI/+	male
P2906	12	3	VApcΔInt;SnailKI/+	male
P2903	3	2	VApcΔInt;SnailKI/+	female
P2786	5	1	VApcΔInt;SnailKI/+	female
P3512	2	0	VApcΔInt;SnailKI/+	male
SC5433	4	1	VApcΔInt;SnailKI/+	male
P3552	13	4	VApcΔInt;SnailKI/+	male

## Sheet: 2E
2E	Carcinoma counting APC model
Mouse No.	Adenoma	Carcinoma	Genotype group	Sex		Genotype	Carcinoma	No carcinoma	% mice with carcinomas
P2505	42	15	VApcΔInt	female		VApcΔInt	7	1	87.5
P2483	16	6	VApcΔInt	female		VApcΔInt;SnailKI/+	8	1	88.9
P2485	13	4	VApcΔInt	female
P2453	16	8	VApcΔInt	male
P2837	12	3	VApcΔInt	female
P2549	5	0	VApcΔInt	female
P3516	19	7	VApcΔInt	male
SC5479	4	1	VApcΔInt	male
P2472	1	1	VApcΔInt;SnailKI/+	male
P2548	12	4	VApcΔInt;SnailKI/+	female
P3402	32	5	VApcΔInt;SnailKI/+	male
P2906	12	3	VApcΔInt;SnailKI/+	male
P2903	3	2	VApcΔInt;SnailKI/+	female
P2786	5	1	VApcΔInt;SnailKI/+	female
P3512	2	0	VApcΔInt;SnailKI/+	male
SC5433	4	1	VApcΔInt;SnailKI/+	male
P3552	13	4	VApcΔInt;SnailKI/+	male

## Sheet: 2H
2H	Survival Vkras, VkrasSnail model
		V-CreKras	V-CreKrasSnail		Mouse No.	Sex	Genotype	survival time (days)
P1846	354	1			P1846	male	VKrasG12D/+	354
P1903	410	1			P1903	female	VKrasG12D/+	410
P2356	322	1			P2356	female	VKrasG12D/+	322
P2156	525	1			P2156	male	VKrasG12D/+	525
P2157	264	1			P2157	female	VKrasG12D/+	264
P964	318		1		P964	male	VKrasG12D/+;SnailKI/+	318
P998	676		1		P998	female	VKrasG12D/+;SnailKI/+	676
P1803	511		1		P1803	male	VKrasG12D/+;SnailKI/+	511
P1977	455		1		P1977	female	VKrasG12D/+;SnailKI/+	455
P2355	502		1		P2355	female	VKrasG12D/+;SnailKI/+	502

## Sheet: 2i
2i	mRNA Expression Snail in VK/VKS model
Raw Data
Well	Sample Name	Target Name	Task	Reporter	Quencher	RQ	RQ Min	RQ Max	Cт	Cт Mean
A1	P1846	Cyclo	UNKNOWN	SYBR	None	1	0.737682	1.3556	20.5446	20.5336
A2	P1846	Cyclo	UNKNOWN	SYBR	None	1	0.737682	1.3556	20.5226	20.5336
A3	P1846	Snail	UNKNOWN	SYBR	None	1	0.593713	1.68432	33.571	33.7133
A4	P1846	Snail	UNKNOWN	SYBR	None	1	0.593713	1.68432	33.8557	33.7133
A7	P1903	Cyclo	UNKNOWN	SYBR	None	0.64278	0.574207	0.719542	20.7039	20.7351
A8	P1903	Cyclo	UNKNOWN	SYBR	None	0.64278	0.574207	0.719542	20.7663	20.7351
A9	P1903	Snail	UNKNOWN	SYBR	None	1.31067	0.697217	2.46389	32.6763	32.8869
A10	P1903	Snail	UNKNOWN	SYBR	None	1.31067	0.697217	2.46389	33.0975	32.8869
B1	P2356	Cyclo	UNKNOWN	SYBR	None	0.963807	0.825397	1.12543	20.5054	20.4953
B2	P2356	Cyclo	UNKNOWN	SYBR	None	0.963807	0.825397	1.12543	20.4852	20.4953
B3	P2356	Snail	UNKNOWN	SYBR	None	2.87386	2.44687	3.37536	32.0813	32.0988
B4	P2356	Snail	UNKNOWN	SYBR	None	2.87386	2.44687	3.37536	32.1164	32.0988
B7	P2156	Cyclo	UNKNOWN	SYBR	None	0.929566	0.597048	1.44728	20.3204	20.3092
B8	P2156	Cyclo	UNKNOWN	SYBR	None	0.929566	0.597048	1.44728	20.2981	20.3092
B9	P2156	Snail	UNKNOWN	SYBR	None	3.40278	2.03012	5.70357	31.7068	31.6169
B10	P2156	Snail	UNKNOWN	SYBR	None	3.40278	2.03012	5.70357	31.527	31.6169
C1	P2157	Cyclo	UNKNOWN	SYBR	None	0.862069	0.509558	1.45845	20.323	20.498
C2	P2157	Cyclo	UNKNOWN	SYBR	None	0.862069	0.509558	1.45845	20.673	20.498
C3	P2157	Snail	UNKNOWN	SYBR	None	2.27201	1.61587	3.1946	32.3919	32.2797
C4	P2157	Snail	UNKNOWN	SYBR	None	2.27201	1.61587	3.1946	32.1674	32.2797
D1	P1803	Cyclo	UNKNOWN	SYBR	None	1.71047	1.34442	2.17618	20.4605	20.4463
D2	P1803	Cyclo	UNKNOWN	SYBR	None	1.71047	1.34442	2.17618	20.4321	20.4463
D3	P1803	Snail	UNKNOWN	SYBR	None	121.047	94.5247	155.01	27.4574	27.481
D4	P1803	Snail	UNKNOWN	SYBR	None	121.047	94.5247	155.01	27.5046	27.481
D7	P1977	Cyclo	UNKNOWN	SYBR	None	0.880747	0.617547	1.25612	20.6186	20.61
D8	P1977	Cyclo	UNKNOWN	SYBR	None	0.880747	0.617547	1.25612	20.6013	20.61
D9	P1977	Snail	UNKNOWN	SYBR	None	71.8165	47.7044	108.116	27.3716	27.4403
D10	P1977	Snail	UNKNOWN	SYBR	None	71.8165	47.7044	108.116	27.509	27.4403
E1	P2355	Cyclo	UNKNOWN	SYBR	None	1.06628	0.83152	1.36732	20.7791	20.72
E2	P2355	Cyclo	UNKNOWN	SYBR	None	1.06628	0.83152	1.36732	20.6609	20.72
E3	P2355	Snail	UNKNOWN	SYBR	None	96.7024	77.9317	119.994	27.3548	27.3969
E4	P2355	Snail	UNKNOWN	SYBR	None	96.7024	77.9317	119.994	27.439	27.3969
Analysis
Sample Name	Target Name	Cт Mean		Sample Name	Target Name	Cт Mean		dCt	MW	ddCt	2^-ddCt	AVE	MW
P1846	Snail	33.7133	VK	P1846	Cyclophilin	20.5336		13.1798	13.1798	0	1	1	1	2.4634	0.405943
P1903	Snail	32.8869	VK	P1903	Cyclophilin	20.7351		12.1518		-1.02791	2.03907		2.03907		0.827748
P2356	Snail	32.0988	VK	P2356	Cyclophilin	20.4953		11.6036		-1.57617	2.98178		2.98178		1.21043
P2156	Snail	31.6169	VK	P2156	Cyclophilin	20.3092		11.3077		-1.87209	3.66061		3.66061		1.486
P2157	Snail	32.2797	VK	P2157	Cyclophilin	20.498		11.7817		-1.3981	2.63554		2.63554		1.06988
P1803	Snail	27.481	VKS	P1803	Cyclophilin	20.4463		7.03472		-6.14503	70.7684		70.7684		28.7279
P1977	Snail	27.4403	VKS	P1977	Cyclophilin	20.61		6.83031		-6.34944	81.5404		81.5404		33.1008
P2355	Snail	27.3969	VKS	P2355	Cyclophilin	20.72		6.67686		-6.50289	90.6914		90.6914		36.8155
Graph
VK	VKS
0.405943	28.7279
0.827748	33.1007
1.21043	36.8155
1.486
1.06988

[truncated: 57 more sheets: 2J, 2L, 2N, 3A, 3D, 3E, 3F, 3J, 3M, 3N, 3O, 4B, 4D, 4F, 4G, 4i, 5B, 5C, 5E, 6D …]
